# Supplementary material for: N-(2-Chloro­pyrimidin-4-yl)-2-methyl-2H-indazol-6-amine methanol monosolvate
Source: Acta Crystallogr Sect E Struct Rep Online. 2011 May 14;67(Pt 6):o1431. doi: 10.1107/S1600536811017831 (PMC3120303; doi:10.1107/S1600536811017831)
Supplement: Supplementary file 2 [file e-67-o1431-Isup3.hkl]

# 
# h,k,l, Fc-squared, Fo-squared, sigma(Fo-squared) and status flag 
# 
data_I
_shelx_title ' M110308F1 in P2(1)/c' 
_shelx_refln_list_code          4 
_shelx_F_calc_maximum      128.39 
_exptl_crystal_F_000       608.00 
_reflns_d_resolution_high  0.7601 
 
loop_ 
 _symmetry_equiv_pos_as_xyz 
 'x, y, z' 
 '-x, y+1/2, -z+1/2' 
 '-x, -y, -z' 
 'x, -y-1/2, z-1/2' 
 
_cell_length_a     6.9327 
_cell_length_b    17.6125 
_cell_length_c    11.4883 
_cell_angle_alpha  90.000 
_cell_angle_beta  106.690 
_cell_angle_gamma  90.000 
 
_shelx_F_squared_multiplier     1.000 
 
loop_ 
 _refln_index_h 
 _refln_index_k 
 _refln_index_l 
 _refln_F_squared_calc 
 _refln_F_squared_meas 
 _refln_F_squared_sigma 
 _refln_observed_status 
   1   0   0       42.90       49.51      1.03 o 
   2   0   0     2348.33     2489.32     25.71 o 
   3   0   0     3775.31     3742.61     75.99 o 
   4   0   0      393.78      384.40     17.13 o 
   5   0   0     2500.38     2536.40     14.35 o 
   6   0   0     1820.08     1770.69     26.78 o 
   7   0   0       76.56       78.95      5.68 o 
   8   0   0      325.04      361.54     18.15 o 
   1   1   0      207.66      200.36      3.78 o 
   2   1   0     4570.09     5160.68     51.96 o 
   3   1   0      291.05      278.68      4.76 o 
   4   1   0      209.37      211.92      5.46 o 
   5   1   0       22.05       32.32      2.03 o 
   6   1   0       13.42       13.80      2.65 o 
   7   1   0      244.04      243.47      6.77 o 
   8   1   0        5.42        4.38      2.54 o 
   1   2   0       99.00       88.84      3.58 o 
   2   2   0      965.41      945.19     19.44 o 
   3   2   0      624.15      548.67     10.06 o 
   4   2   0      263.42      242.74      7.88 o 
   5   2   0      105.96       92.85      2.59 o 
   6   2   0       83.42       79.58      3.94 o 
   7   2   0      185.14      188.84      9.65 o 
   8   2   0       82.28       77.98      4.00 o 
   1   3   0     6306.34     6786.09    260.27 o 
   2   3   0      699.46      734.12     11.09 o 
   3   3   0       82.04       85.90      2.32 o 
   4   3   0        0.91        4.89      0.86 o 
   5   3   0      516.91      488.18     15.81 o 
   6   3   0      133.72      128.43      4.18 o 
   7   3   0      102.85      110.96      7.78 o 
   8   3   0        2.09        0.49      2.38 o 
   0   4   0     3566.41     3920.82    127.81 o 
   1   4   0     1840.49     1997.22     40.33 o 
   2   4   0        0.79        2.20      0.60 o 
   3   4   0       61.57       68.62      2.03 o 
   4   4   0      977.55      929.68     10.33 o 
   5   4   0        5.22        5.19      1.26 o 
   6   4   0        4.56        5.27      1.32 o 
   7   4   0       31.14       30.63      7.54 o 
   8   4   0       28.39       22.83      8.29 o 
   1   5   0        0.42        2.16      0.84 o 
   2   5   0      272.44      270.34      6.32 o 
   3   5   0        2.36        4.27      0.50 o 
   4   5   0      523.03      522.72     10.97 o 
   5   5   0      168.57      185.08      3.95 o 
   6   5   0        4.01        4.95      1.34 o 
   7   5   0       61.76       68.04      6.85 o 
   8   5   0       13.47        9.86      2.45 o 
   0   6   0      373.32      378.51      7.98 o 
   1   6   0     2676.44     2799.79     74.79 o 
   2   6   0      495.08      472.10      6.74 o 
   3   6   0     2880.14     3037.24    110.10 o 
   4   6   0     2553.12     2758.47    120.89 o 
   5   6   0      532.17      545.84     13.62 o 
   6   6   0       44.74       51.43      2.33 o 
   7   6   0      231.75      257.14     21.47 o 
   8   6   0      167.16      174.97     14.07 o 
   1   7   0     1079.67     1098.30     20.29 o 
   2   7   0      164.77      220.07      4.04 o 
   3   7   0      373.11      348.57     13.14 o 
   4   7   0      382.50      363.64     12.18 o 
   5   7   0       35.81       40.98      1.88 o 
   6   7   0      457.16      443.74     11.17 o 
   7   7   0       47.59       47.15      3.40 o 
   8   7   0       94.56       94.32      6.84 o 
   0   8   0     3905.94     5051.60    175.39 o 
   1   8   0       21.59       18.69      1.24 o 
   2   8   0       55.83       43.71      1.96 o 
   3   8   0      240.83      238.12      8.17 o 
   4   8   0      155.79      142.51      3.67 o 
   5   8   0      366.17      388.29      9.05 o 
   6   8   0      418.94      405.05      6.82 o 
   7   8   0      195.86      198.51      8.03 o 
   8   8   0       11.73       11.02      3.84 o 
   1   9   0        0.46        2.86      0.79 o 
   2   9   0     1207.47     1358.13     47.30 o 
   3   9   0       30.49       39.18      1.74 o 
   4   9   0       26.69       25.47      2.67 o 
   5   9   0       41.42       38.60      5.30 o 
   6   9   0      130.44      131.92      3.46 o 
   7   9   0       36.12       34.26      2.98 o 
   8   9   0       64.98       50.31      3.06 o 
   0  10   0     5509.84     6838.76    111.96 o 
   1  10   0     1649.92     1765.69     62.02 o 
   2  10   0      813.88      808.61     20.74 o 
   3  10   0      556.72      527.66     11.69 o 
   4  10   0      179.02      178.27      5.74 o 
   5  10   0        0.13        0.91      0.56 o 
   6  10   0     1294.63     1392.13     27.97 o 
   7  10   0        1.37        2.02      1.63 o 
   1  11   0     1333.02     1465.11     48.10 o 
   2  11   0       18.30       22.15      2.82 o 
   3  11   0        8.48       10.01      1.89 o 
   4  11   0       57.32       63.04      1.63 o 
   5  11   0        0.28        0.95      1.15 o 
   6  11   0      403.10      409.71     10.10 o 
   7  11   0       50.51       49.98      3.64 o 
   0  12   0      675.31      598.95     19.77 o 
   1  12   0      622.28      572.20     19.25 o 
   2  12   0      430.84      463.44      9.38 o 
   3  12   0      148.51      140.57      3.22 o 
   4  12   0      251.99      244.41      7.23 o 
   5  12   0      214.85      208.65      4.88 o 
   6  12   0       91.09       93.56      3.97 o 
   7  12   0      298.89      288.16      8.59 o 
   1  13   0        2.55        1.03      0.33 o 
   2  13   0       91.04       78.84      3.78 o 
   3  13   0        0.20        1.27      0.88 o 
   4  13   0       50.32       58.06      2.93 o 
   5  13   0        0.21        0.86      0.94 o 
   6  13   0       53.45       50.51      2.67 o 
   7  13   0       23.01       16.36     10.50 o 
   0  14   0      452.72      485.87     14.07 o 
   1  14   0      108.33       83.96      4.47 o 
   2  14   0      677.58      669.29     12.99 o 
   3  14   0        8.64       13.42      1.76 o 
   4  14   0        7.04        8.34      1.70 o 
   5  14   0      267.49      261.13     18.20 o 
   6  14   0       13.16       10.68      2.26 o 
   1  15   0      420.30      403.87      9.76 o 
   2  15   0       69.45       50.12      4.10 o 
   3  15   0      233.41      246.80      6.74 o 
   4  15   0       25.72       28.28      4.16 o 
   5  15   0       18.01       18.56      3.75 o 
   6  15   0      126.47      124.07      4.49 o 
   0  16   0      336.73      314.73      7.72 o 
   1  16   0      490.97      436.78     12.26 o 
   2  16   0      172.98      175.79      4.25 o 
   3  16   0      886.01      913.99     19.64 o 
   4  16   0       73.16       79.66      3.29 o 
   5  16   0     1322.56     1464.87     28.11 o 
   6  16   0        0.16        1.72      1.58 o 
   1  17   0      245.82      230.96      5.56 o 
   2  17   0        2.62        6.71      2.20 o 
   3  17   0      325.93      359.64      7.20 o 
   4  17   0      103.74      104.79      2.65 o 
   5  17   0        8.35        7.94      1.75 o 
   0  18   0     1624.41     1513.46    160.18 o 
   1  18   0       27.26       13.28      1.94 o 
   2  18   0      283.57      275.50      5.12 o 
   3  18   0      625.46      630.95      9.45 o 
   4  18   0      127.68      126.50      3.67 o 
   5  18   0        5.33        3.95      1.42 o 
   1  19   0        0.44        1.35      0.69 o 
   2  19   0       82.76       76.27      2.08 o 
   3  19   0       84.35       89.16      2.54 o 
   4  19   0       25.85       23.72      5.14 o 
   5  19   0      101.49      101.37      7.59 o 
   0  20   0        3.74        3.04      1.52 o 
   1  20   0       11.80       19.06      1.41 o 
   2  20   0       69.84       66.80      1.82 o 
   3  20   0        7.97        8.47      1.68 o 
   4  20   0        1.41        1.67      0.70 o 
   1  21   0        0.50        0.83      0.80 o 
   2  21   0        8.63        8.96      1.95 o 
   3  21   0        7.30        5.23      1.13 o 
   0  22   0      352.86      402.26     11.26 o 
   1  22   0      455.76      507.31     13.00 o 
   2  22   0      386.03      402.95     13.73 o 
   1  23   0       46.39       46.89      3.56 o 
  -8   1   1       39.28       44.47      3.98 o 
  -7   1   1      420.66      439.53      8.53 o 
  -6   1   1       15.38       16.36      3.86 o 
  -5   1   1      862.88      827.11     11.80 o 
  -4   1   1      428.09      407.03      8.31 o 
  -3   1   1        2.91        8.15      0.73 o 
  -1   1   1     2065.22     2367.85     46.38 o 
   0   1   1      614.31      594.50     10.09 o 
   1   1   1     3521.93     3858.19     41.39 o 
   2   1   1      171.20      183.20      2.86 o 
   3   1   1     3058.10     2618.96    148.09 o 
   4   1   1     1387.83     1286.28     32.02 o 
   5   1   1        0.20        1.72      1.42 o 
   6   1   1      461.14      457.30      8.34 o 
   7   1   1       86.82       84.72      3.75 o 
   8   1   1       20.32       16.75      8.11 o 
  -8   2   1       17.76       13.00      4.83 o 
  -7   2   1      221.31      224.74      5.47 o 
  -6   2   1        0.29        0.70      0.37 o 
  -5   2   1        2.09        1.72      0.69 o 
  -4   2   1       84.27       97.28      2.25 o 
  -3   2   1        1.74        0.80      0.20 o 
  -2   2   1     4472.34     4772.31     70.20 o 
  -1   2   1     1947.83     2125.55     26.44 o 
   0   2   1     1262.17     1281.58     23.08 o 
   1   2   1     1391.36     1455.19     22.31 o 
   2   2   1        5.90        4.59      0.47 o 
   3   2   1      542.28      519.89      4.85 o 
   4   2   1        4.18        3.80      0.90 o 
   5   2   1      184.75      167.94      3.84 o 
   6   2   1       19.83       24.64      4.59 o 
   7   2   1       70.88       70.39      3.74 o 
   8   2   1      111.68      113.80      4.45 o 
  -8   3   1        0.06       -0.36      1.91 o 
  -7   3   1       12.61        9.13      2.77 o 
  -6   3   1      144.48      138.60      3.44 o 
  -5   3   1       21.96       17.72      1.23 o 
  -4   3   1       31.65       31.79      1.44 o 
  -3   3   1       67.80       67.37      2.39 o 
  -2   3   1      232.24      261.65      4.53 o 
  -1   3   1     1695.23     1857.64     26.05 o 
   0   3   1       49.91       46.98      1.13 o 
   1   3   1      240.63      228.92      2.97 o 
   2   3   1     1988.79     2040.80     50.30 o 
   3   3   1      173.86      175.75      2.31 o 
   4   3   1      149.52      157.71      5.91 o 
   5   3   1       87.08       91.47      3.23 o 
   6   3   1        1.78        2.88      1.05 o 
   7   3   1       20.12       18.42      5.84 o 
   8   3   1        0.65        3.13      2.23 o 
  -8   4   1       68.78       69.41      7.95 o 
  -7   4   1        1.33        2.78      1.99 o 
  -6   4   1       93.50       94.72      4.13 o 
  -5   4   1        5.69        5.25      0.97 o 
  -4   4   1       66.25       69.05      1.92 o 
  -3   4   1     1346.80     1375.21     37.94 o 
  -2   4   1      154.26      169.79      3.78 o 
  -1   4   1      769.24      782.30     15.46 o 
   0   4   1        0.92        7.40      0.59 o 
   1   4   1      129.87      136.36      2.15 o 
   2   4   1      579.59      534.69      7.01 o 
   3   4   1       16.51       21.73      0.69 o 
   4   4   1       90.99       96.45      4.15 o 
   5   4   1        9.38        8.61      2.25 o 
   6   4   1        0.30        0.24      1.09 o 
   7   4   1       19.12       16.22      5.29 o 
   8   4   1      181.24      182.32      7.84 o 
  -8   5   1       28.10       23.34      5.18 o 
  -7   5   1        1.24        1.85      1.86 o 
  -6   5   1      875.99      852.12     43.34 o 
  -5   5   1      187.15      176.42      7.13 o 
  -4   5   1      659.82      571.95     21.93 o 
  -3   5   1      573.31      531.91     17.75 o 
  -2   5   1      743.44      857.47     33.89 o 
  -1   5   1     7843.41     8312.13    160.10 o 
   0   5   1      181.63      220.66     20.34 o 
   1   5   1     1236.62     1227.28     29.50 o 
   2   5   1     7062.06     7728.33    137.59 o 
   3   5   1      651.07      636.94     12.39 o 
   4   5   1      274.02      259.81      3.53 o 
   5   5   1      209.88      209.18      3.24 o 
   6   5   1       31.38       34.14      1.83 o 
   7   5   1      751.57      813.25     46.18 o 
   8   5   1      121.35      121.38      4.29 o 
  -8   6   1       33.02       27.33      8.77 o 
  -7   6   1      112.81      111.15     11.70 o 
  -6   6   1       43.87       40.79      1.66 o 
  -5   6   1       22.47       22.85      3.07 o 
  -4   6   1        0.04        0.70      0.33 o 
  -3   6   1      366.89      379.69      5.59 o 
  -2   6   1      395.97      376.13     13.38 o 
  -1   6   1      761.92      759.35     10.49 o 
   0   6   1      339.63      333.15      9.20 o 
   1   6   1      230.59      239.43      8.42 o 
   2   6   1      331.44      310.59      7.57 o 
   3   6   1      988.39     1026.69      9.77 o 
   4   6   1      221.34      232.25      5.37 o 
   5   6   1      180.22      197.22      5.08 o 
   6   6   1       73.99       72.88      2.08 o 
   7   6   1      107.38      101.93      5.45 o 
   8   6   1        3.45        4.25      2.22 o 
  -8   7   1      401.35      391.72     10.95 o 
  -7   7   1      439.77      438.94     10.52 o 
  -6   7   1      368.27      351.41      5.39 o 
  -5   7   1     1060.19      998.68     27.24 o 
  -4   7   1      140.71      137.07      4.52 o 
  -3   7   1      189.14      196.00     10.94 o 
  -2   7   1     2446.28     2582.23    117.67 o 
  -1   7   1      902.72      845.06     11.83 o 
   0   7   1     2924.17     3179.11     68.24 o 
   1   7   1     2695.62     2940.80     62.62 o 
   2   7   1     2986.20     2773.03    212.75 o 
   3   7   1       68.06       83.31      1.76 o 
   4   7   1       65.85       51.53      2.38 o 
   5   7   1      840.75      869.92     23.72 o 
   6   7   1      282.48      301.26     12.73 o 
   7   7   1      449.79      450.20     15.27 o 
   8   7   1        2.87        2.59      2.83 o 
  -8   8   1        3.87        6.78      3.03 o 
  -7   8   1       48.52       42.29      9.05 o 
  -6   8   1      355.17      360.75     10.32 o 
  -5   8   1      390.08      384.23      8.58 o 
  -4   8   1      173.72      189.46      3.27 o 
  -3   8   1       52.59       53.92      1.84 o 
  -2   8   1      235.91      270.14     10.66 o 
  -1   8   1       15.97       17.77      2.83 o 
   0   8   1       23.77       33.01      1.29 o 
   1   8   1       42.12       42.25      1.17 o 
   2   8   1      123.19       96.76      3.62 o 
   3   8   1      352.01      377.44     12.36 o 
   4   8   1      626.05      616.78     23.07 o 
   5   8   1      396.37      429.22     17.69 o 
   6   8   1      242.91      261.73     13.68 o 
   7   8   1        6.84        6.10      2.33 o 
  -8   9   1      436.31      428.99     23.75 o 
  -7   9   1      235.69      242.70      9.81 o 
  -6   9   1      157.65      162.96      3.93 o 
  -5   9   1       43.93       45.90      2.72 o 
  -4   9   1       12.01       11.86      1.65 o 
  -3   9   1      502.64      483.74     14.94 o 
  -2   9   1     1296.76     1391.04     79.60 o 
  -1   9   1       44.28       57.57      1.42 o 
   0   9   1     2732.43     2749.46     76.40 o 
   1   9   1       15.13        9.80      0.68 o 
   2   9   1        0.59        1.35      0.34 o 
   3   9   1      172.43      147.58      5.57 o 
   4   9   1        0.58        1.51      0.92 o 
   5   9   1      841.21      849.35     26.91 o 
   6   9   1      272.73      273.31      5.61 o 
   7   9   1       22.60       15.44      6.72 o 
  -8  10   1      131.41      132.73      6.22 o 
  -7  10   1       76.29       86.83      6.59 o 
  -6  10   1      191.02      182.71      4.42 o 
  -5  10   1       17.63       16.30      2.45 o 
  -4  10   1       59.68       58.12      2.90 o 
  -3  10   1        1.02        1.74      0.48 o 
  -2  10   1     1439.15     1569.27     68.90 o 
  -1  10   1     1056.41     1178.00     18.74 o 
   0  10   1      504.66      544.26     28.03 o 
   1  10   1      344.79      383.36      9.03 o 
   2  10   1      147.03      157.76      3.52 o 
   3  10   1       22.60       27.13      1.39 o 
   4  10   1      551.85      573.31     15.84 o 
   5  10   1        7.19        9.00      1.64 o 
   6  10   1      225.01      209.69      4.66 o 
   7  10   1      139.77      161.15     10.57 o 
  -7  11   1       38.04       40.53      3.50 o 
  -6  11   1       66.16       76.96      3.66 o 
  -5  11   1      496.72      502.51     43.17 o 
  -4  11   1      400.30      440.75     15.15 o 
  -3  11   1      656.55      676.24     22.56 o 
  -2  11   1      809.33      723.13     38.00 o 
  -1  11   1     1856.01     1923.18     33.56 o 
   0  11   1       85.83       44.19      2.79 o 
   1  11   1      594.55      566.70     14.31 o 
   2  11   1      738.67      718.92     15.79 o 
   3  11   1      100.97       95.66      4.18 o 
   4  11   1     1398.67     1348.09     19.84 o 
   5  11   1      159.02      138.92      4.35 o 
   6  11   1       10.89        9.33      1.98 o 
   7  11   1        3.36        2.95      2.75 o 
  -7  12   1        0.24       -0.86      3.97 o 
  -6  12   1       69.47       71.00      2.22 o 
  -5  12   1      208.32      224.73      5.42 o 
  -4  12   1      219.75      216.57      5.52 o 
  -3  12   1      155.47      156.77      5.82 o 
  -2  12   1        2.85        1.26      1.23 o 
  -1  12   1      250.84      253.01      3.02 o 
   0  12   1      103.06       99.91      4.87 o 
   1  12   1       10.32        8.81      1.30 o 
   2  12   1      132.27      119.95      2.44 o 
   3  12   1      492.75      499.33     18.03 o 
   4  12   1     1151.33     1188.32     26.50 o 
   5  12   1       56.69       55.83      2.51 o 
   6  12   1       18.71       16.21      2.98 o 
   7  12   1        0.37        1.64      1.90 o 
  -7  13   1       21.61       15.89      7.34 o 
  -6  13   1      348.59      368.14     12.93 o 
  -5  13   1        5.25        5.71      1.23 o 
  -4  13   1      200.07      212.94      6.44 o 
  -3  13   1      510.45      498.76      7.31 o 
  -2  13   1      866.77      822.86     46.21 o 
  -1  13   1      521.36      500.18      7.17 o 
   0  13   1        3.10        2.63      0.49 o 
   1  13   1       54.40       60.51      1.64 o 
   2  13   1      888.19      860.05     19.70 o 
   3  13   1     1196.65     1195.98     42.17 o 
   4  13   1       20.62       22.11      2.69 o 
   5  13   1      209.80      226.47      8.09 o 
   6  13   1      106.06      104.43      3.09 o 
   7  13   1      213.12      233.15     13.50 o 
  -7  14   1        2.19        1.41      2.20 o 
  -6  14   1      151.92      147.44      4.04 o 
  -5  14   1      159.36      161.49      3.63 o 
  -4  14   1       43.32       34.37      2.40 o 
  -3  14   1      198.82      193.34      4.64 o 
  -2  14   1        1.33        4.05      0.95 o 
  -1  14   1       20.69       24.99      1.23 o 
   0  14   1       82.56       92.87      2.38 o 
   1  14   1      555.48      550.09     13.84 o 
   2  14   1      217.82      233.72      8.05 o 
   3  14   1      217.52      188.38      8.07 o 
   4  14   1      412.71      415.91     13.96 o 
   5  14   1       15.79       13.80      2.90 o 
   6  14   1      100.55       96.42      2.65 o 
  -6  15   1       14.78       13.51      4.74 o 
  -5  15   1       22.50       25.56      3.27 o 
  -4  15   1      668.38      691.72     12.43 o 
  -3  15   1      837.95      782.61     10.35 o 
  -2  15   1       63.56       53.13      3.57 o 
  -1  15   1       11.98       10.44      0.75 o 
   0  15   1      763.24      692.54     18.36 o 
   1  15   1     1085.02     1106.38     21.98 o 
   2  15   1      302.48      292.85     10.27 o 
   3  15   1     1335.74     1319.29     42.79 o 
   4  15   1        3.55        3.91      0.84 o 
   5  15   1      181.66      177.96      5.07 o 
   6  15   1       51.43       50.99      2.38 o 
  -6  16   1       21.53       13.35      3.46 o 
  -5  16   1      482.16      497.71     14.38 o 
  -4  16   1        9.14        4.53      1.17 o 
  -3  16   1       69.75       66.26      2.38 o 
  -2  16   1      137.04      117.93      4.29 o 
  -1  16   1      458.05      399.07      8.82 o 
   0  16   1        1.03        1.50      0.66 o 
   1  16   1      823.58      766.58     41.70 o 
   2  16   1       85.54      101.44      2.94 o 
   3  16   1      227.55      235.64     14.40 o 
   4  16   1       75.32       73.07      3.64 o 
   5  16   1      132.29      153.55      7.21 o 
   6  16   1       24.90       13.24      3.56 o 
  -6  17   1      340.21      347.57      8.64 o 
  -5  17   1      401.17      425.09      8.81 o 
  -4  17   1      120.64      115.00      3.13 o 
  -3  17   1       98.46       79.53      2.71 o 
  -2  17   1      606.74      658.87     17.03 o 
  -1  17   1      701.69      641.07     28.87 o 
   0  17   1      135.54      169.91      5.70 o 
   1  17   1      731.58      784.99     11.11 o 
   2  17   1       14.60       21.10      2.92 o 
   3  17   1        2.46        3.53      1.14 o 
   4  17   1      441.15      468.77     14.94 o 
   5  17   1        0.17        2.09      1.28 o 
  -5  18   1      277.16      271.38      5.13 o 
  -4  18   1      224.52      207.84      4.23 o 
  -3  18   1       31.17       27.36      3.85 o 
  -2  18   1       14.63        9.52      1.56 o 
  -1  18   1       46.18       44.27      4.56 o 
   0  18   1        1.96        1.65      0.51 o 
   1  18   1       58.14       48.72      1.96 o 
   2  18   1       47.68       40.59      5.19 o 
   3  18   1       68.85       60.35      3.76 o 
   4  18   1      148.69      168.85      6.96 o 
   5  18   1      135.36      139.93      5.27 o 
  -5  19   1      207.41      215.17      6.14 o 
  -4  19   1       32.96       28.06      2.23 o 
  -3  19   1       13.39       17.91      3.13 o 
  -2  19   1      476.49      471.20     17.59 o 
  -1  19   1        8.88       11.52      1.91 o 
   0  19   1       63.58       50.05      6.12 o 
   1  19   1      281.28      274.03      8.06 o 
   2  19   1      227.45      227.97      4.83 o 
   3  19   1      207.93      196.87      8.29 o 
   4  19   1        0.31        2.53      1.85 o 
  -4  20   1        3.08        3.41      0.98 o 
  -3  20   1       16.69       11.87      2.32 o 
  -2  20   1        3.65        4.42      1.26 o 
  -1  20   1        0.07        1.50      0.73 o 
   0  20   1      147.28      136.57      7.35 o 
   1  20   1      108.85      121.47      4.26 o 
   2  20   1        1.51        2.07      0.73 o 
   3  20   1       61.54       61.50      3.71 o 
   4  20   1       35.18       37.11      3.91 o 
  -3  21   1       44.15       35.32      3.10 o 
  -2  21   1      282.77      267.87     10.45 o 
  -1  21   1      301.32      341.73     10.55 o 
   0  21   1      385.18      394.55     20.50 o 
   1  21   1       55.00       43.98      2.93 o 
   2  21   1      140.80      127.21      2.92 o 
   3  21   1       69.81       69.26      2.72 o 
  -2  22   1        3.84        3.25      1.41 o 
  -1  22   1       15.03       13.26      2.51 o 
   0  22   1        0.02        0.90      0.83 o 
   1  22   1       45.85       48.89      3.15 o 
   2  22   1       11.27        6.77      2.62 o 
  -1  23   1      329.60      342.34      8.90 o 
   0  23   1      120.22      137.90      4.77 o 
  -9   0   2       34.03       18.05      6.65 o 
  -8   0   2      127.44      129.68      7.46 o 
  -7   0   2      140.01      144.45      8.60 o 
  -6   0   2      665.85      608.71     26.36 o 
  -5   0   2        3.25        1.58      0.68 o 
  -4   0   2      782.04      718.07     22.68 o 
  -3   0   2     2233.54     2208.13     44.33 o 
  -2   0   2     5509.07     5928.56    132.28 o 
  -1   0   2     5356.86     6482.67    405.80 o 
   0   0   2    13534.09    12909.31   1640.85 o 
   1   0   2    16482.86    16165.46    113.16 o 
   2   0   2     1775.74     1631.64     27.17 o 
   3   0   2     1558.79     1592.75     17.57 o 
   4   0   2     1986.27     2064.40     69.96 o 
   5   0   2     1386.93     1419.06     13.93 o 
   6   0   2      350.96      375.14     11.72 o 
   7   0   2       71.38       83.22      5.88 o 
   8   0   2        0.11        1.01      2.15 o 
  -8   1   2      179.49      168.81      6.62 o 
  -7   1   2       49.69       47.59      9.18 o 
  -6   1   2       13.29       12.01      1.49 o 
  -5   1   2        0.71        1.00      0.27 o 
  -4   1   2      402.32      419.75     10.08 o 
  -3   1   2        2.14       13.59      4.32 o 
  -1   1   2     3129.62     3476.79     51.01 o 
   0   1   2       52.65       45.24      0.68 o 
   1   1   2      652.35      667.22     11.14 o 
   2   1   2      490.16      502.05      6.40 o 
   3   1   2      756.96      746.72     14.18 o 
   4   1   2      661.05      667.45     11.64 o 
   5   1   2      356.96      390.77     15.16 o 
   6   1   2       39.35       38.86      2.99 o 
   7   1   2      115.77      121.28      6.68 o 
   8   1   2       84.75       88.97      5.52 o 
  -8   2   2       19.45       15.32      4.25 o 
  -7   2   2      136.97      135.56      7.42 o 
  -6   2   2       13.78        9.95      1.39 o 
  -5   2   2       15.24       10.41      0.75 o 
  -4   2   2     3160.62     3591.05    113.35 o 
  -3   2   2     1128.87     1175.35     23.43 o 
  -2   2   2     3319.89     3748.26     60.53 o 
  -1   2   2      876.36      830.64     27.30 o 
   0   2   2     2605.77     2709.57     34.86 o 
   1   2   2     2700.84     2856.29     36.97 o 
   2   2   2     1598.60     1711.20     26.76 o 
   3   2   2      356.88      392.02      4.90 o 
   4   2   2       24.11       16.65      2.88 o 
   5   2   2       70.87       71.13      3.77 o 
   6   2   2       93.02       84.53      3.71 o 
   7   2   2        4.37        5.87      2.13 o 
   8   2   2       95.06       82.54      9.29 o 
  -8   3   2      173.59      179.11      4.70 o 
  -7   3   2       46.50       54.63      8.53 o 
  -6   3   2       20.10       19.80      2.19 o 
  -5   3   2       47.38       41.86      1.08 o 
  -4   3   2     2192.12     2343.21     57.38 o 
  -3   3   2        0.51       15.28      5.63 o 
  -2   3   2     2886.79     3396.08     72.14 o 
  -1   3   2       86.27       91.52      1.85 o 
   0   3   2      590.73      595.52      9.49 o 
   1   3   2      124.04      119.97      1.48 o 
   2   3   2      423.56      499.05      7.98 o 
   3   3   2      139.30      133.03      2.54 o 
   4   3   2      172.89      200.80      5.90 o 
   5   3   2      101.96      101.95      4.55 o 
   6   3   2      449.40      415.72     13.20 o 
   7   3   2        3.10        1.83      1.40 o 
   8   3   2       33.26       36.14      7.53 o 
  -8   4   2      154.70      143.31      3.03 o 
  -7   4   2      248.66      263.29      4.10 o 
  -6   4   2        9.58        8.41      1.32 o 
  -5   4   2       65.30       67.07      1.95 o 
  -4   4   2        0.11        3.95      1.66 o 
  -3   4   2     4166.25     4641.60     80.10 o 
  -2   4   2        3.06       15.03      2.52 o 
  -1   4   2       17.76       19.16      1.17 o 
   0   4   2     5814.79     6381.53     81.20 o 
   1   4   2        0.79        2.24      0.24 o 
   2   4   2     1627.38     1716.84     24.19 o 
   3   4   2      194.11      231.72      5.90 o 
   4   4   2        3.25        3.33      0.60 o 
   5   4   2      817.92      837.77     37.89 o 
   6   4   2      183.33      195.30     10.70 o 
   7   4   2        5.87        5.93      2.55 o 
   8   4   2        4.42        2.56      2.28 o 
  -8   5   2       25.92       27.01      7.77 o 
  -7   5   2       17.18       16.00      1.73 o 
  -6   5   2        0.24        0.46      0.51 o 
  -5   5   2        0.54        0.62      0.21 o 
  -4   5   2      112.61      122.86      2.94 o 
  -3   5   2        1.82        3.81      0.47 o 
  -2   5   2       49.74       58.77      1.64 o 
  -1   5   2       32.09       32.62      0.44 o 
   0   5   2      130.74      106.03      2.91 o 
   1   5   2     3636.07     3915.77     43.77 o 
   2   5   2      143.84      134.66      1.78 o 
   3   5   2       69.31       64.01      1.54 o 
   4   5   2      156.47      161.33      2.57 o 
   5   5   2       11.24       13.05      3.54 o 
   6   5   2      159.45      148.57      5.56 o 
   7   5   2      174.80      173.91     12.18 o 
   8   5   2       68.14       70.60      6.10 o 
  -8   6   2      350.86      393.73     26.23 o 
  -7   6   2       88.74       84.52      5.04 o 
  -6   6   2      768.96      793.13     19.26 o 
  -5   6   2      287.16      267.47     12.22 o 
  -4   6   2      830.85      876.90     32.16 o 
  -3   6   2     2794.10     2930.45     90.26 o 
  -2   6   2     1174.96     1143.89     19.63 o 
  -1   6   2      752.43      774.84     12.86 o 
   0   6   2     4660.25     4641.06    103.40 o 
   1   6   2      142.99      148.54      2.79 o 
   2   6   2       31.27       18.79      0.87 o 
   3   6   2     3277.60     3445.61     83.33 o 
   4   6   2       90.32       84.46      2.02 o 
   5   6   2      912.93      906.58     18.06 o 
   6   6   2      277.79      287.69      5.46 o 
   7   6   2        0.07        1.96      1.24 o 
  -8   7   2      289.06      292.37     10.67 o 
  -7   7   2       28.67       25.42      4.14 o 
  -6   7   2        0.84        2.14      0.63 o 
  -5   7   2       11.13       19.39      3.07 o 
  -4   7   2      435.78      460.20     17.17 o 
  -3   7   2       52.44       48.61      4.97 o 
  -2   7   2     2374.58     2506.04     95.81 o 
  -1   7   2       39.12       48.15      1.53 o 
   0   7   2      337.23      337.51      4.92 o 
   1   7   2       18.69       17.36      0.68 o 
   2   7   2     1287.87     1347.44     17.14 o 
   3   7   2      317.24      320.05      6.89 o 
   4   7   2       64.58       62.93      1.87 o 
   5   7   2      449.70      451.73      7.83 o 
   6   7   2      219.14      229.52      5.13 o 
   7   7   2      317.40      308.55      9.06 o 
  -8   8   2       20.33       19.57      5.14 o 
  -7   8   2       40.15       35.43      8.72 o 
  -6   8   2        3.34        2.53      0.65 o 
  -5   8   2      121.47      125.62      7.80 o 
  -4   8   2      243.10      296.10      9.91 o 
  -3   8   2      183.75      179.29      4.66 o 
  -2   8   2      231.59      215.10      6.26 o 
  -1   8   2     1230.11     1328.42     35.34 o 
   0   8   2     2561.37     2793.47     19.91 o 
   1   8   2        8.55       10.11      1.02 o 
   2   8   2       18.34       13.08      0.88 o 
   3   8   2       77.86       96.03      2.47 o 
   4   8   2      657.88      615.72     20.18 o 
   5   8   2      153.02      152.12      4.45 o 
   6   8   2       46.41       51.22      2.43 o 
   7   8   2       26.77       20.06     11.69 o 
  -8   9   2      360.12      352.94     12.86 o 
  -7   9   2      578.16      601.64     21.39 o 
  -6   9   2       23.56       23.95      1.27 o 
  -5   9   2       16.65       16.07      0.88 o 
  -4   9   2       33.94       36.18      1.49 o 
  -3   9   2      435.53      487.59     39.60 o 
  -2   9   2     1226.07     1348.45     43.15 o 
  -1   9   2      551.76      536.03     12.93 o 
   0   9   2       42.14       28.84      0.79 o 
   1   9   2      106.00      115.99      2.27 o 
   2   9   2       62.82       62.77      1.39 o 
   3   9   2      142.61      160.97      3.98 o 
   4   9   2      295.88      282.21     12.89 o 
   5   9   2       79.58       78.17      2.92 o 
   6   9   2        0.89        1.36      1.00 o 
   7   9   2        0.30        1.06      2.90 o 
  -8  10   2       55.44       48.51      9.12 o 
  -7  10   2       53.95       51.33      4.80 o 
  -6  10   2       30.17       32.24      1.45 o 
  -5  10   2      215.89      219.51      6.68 o 
  -4  10   2      279.88      258.91      3.62 o 
  -3  10   2       27.67       19.65      1.75 o 
  -2  10   2     1678.80     1679.64     39.11 o 
  -1  10   2     1388.05     1522.20     48.00 o 
   0  10   2     1370.55     1433.89     18.83 o 
   1  10   2      996.68      975.93     19.01 o 
   2  10   2      709.88      664.38     20.03 o 
   3  10   2      966.68      953.59     32.44 o 
   4  10   2     1697.03     1873.52     94.89 o 
   5  10   2        0.46        2.33      1.58 o 
   6  10   2      180.21      197.86     11.88 o 
   7  10   2       15.95       15.38      7.47 o 
  -7  11   2       95.94       94.11      4.17 o 
  -6  11   2       16.81       14.78      3.20 o 
  -5  11   2       10.20        9.92      2.15 o 
  -4  11   2      597.65      626.52     11.45 o 
  -3  11   2        0.02        1.15      0.61 o 
  -2  11   2      119.90      141.43      4.63 o 
  -1  11   2      169.75      176.97      6.35 o 
   0  11   2      290.26      272.33      2.50 o 
   1  11   2      372.81      335.13      3.84 o 
   2  11   2        1.76        4.17      0.70 o 
   3  11   2       18.91       18.20      0.87 o 
   4  11   2      465.25      443.94      9.63 o 
   5  11   2      309.69      306.37      5.00 o 
   6  11   2      133.37      126.62      5.16 o 
   7  11   2        1.38        1.81      2.96 o 
  -7  12   2       39.49       33.65      9.29 o 
  -6  12   2      363.72      390.23     12.16 o 
  -5  12   2      401.75      421.54     14.01 o 
  -4  12   2      683.23      644.62      5.39 o 
  -3  12   2     1366.58     1438.86     37.91 o 
  -2  12   2        0.26        0.63      0.54 o 
  -1  12   2       12.16        8.49      1.33 o 
   0  12   2     1714.16     1735.65     42.15 o 
   1  12   2     1258.77     1244.29     20.54 o 
   2  12   2      343.89      289.36      6.43 o 
   3  12   2      613.00      629.95      6.29 o 
   4  12   2      125.47      108.65      2.89 o 
   5  12   2      382.32      381.69      7.52 o 
   6  12   2       93.59       89.47      2.56 o 
   7  12   2       50.91       52.09      5.21 o 
  -7  13   2       39.72       40.80      4.63 o 
  -6  13   2        5.58        7.13      1.30 o 
  -5  13   2       98.99      101.57      4.40 o 
  -4  13   2       55.30       52.28      2.35 o 
  -3  13   2      171.94      166.81      3.91 o 
  -2  13   2       87.39       89.31      2.76 o 
  -1  13   2       12.66       16.23      2.16 o 
   0  13   2      137.78      128.00      2.39 o 
   1  13   2       49.55       38.64      1.21 o 
   2  13   2      102.53       95.32      4.75 o 
   3  13   2      107.39      105.07      2.78 o 
   4  13   2      226.45      232.32      5.65 o 
   5  13   2      140.70      133.21      3.79 o 
   6  13   2       11.35       11.18      2.25 o 
  -7  14   2        3.87        3.54      1.72 o 
  -6  14   2       13.70       10.38      2.85 o 
  -5  14   2        5.48        6.15      1.12 o 
  -4  14   2       31.46       47.09     10.63 o 
  -3  14   2      295.30      279.09      8.47 o 
  -2  14   2       22.16       14.53      1.69 o 
  -1  14   2      805.30      746.63     28.94 o 
   0  14   2      155.47      133.50      5.10 o 
   1  14   2      161.75      152.47      3.53 o 
   2  14   2       49.68       51.25      2.57 o 
   3  14   2       52.69       62.42      1.92 o 
   4  14   2       11.73        8.27      1.43 o 
   5  14   2       40.39       33.05      3.95 o 
   6  14   2       16.33       17.35      3.70 o 
  -6  15   2       53.65       60.14      2.56 o 
  -5  15   2        4.49        5.20      0.99 o 
  -4  15   2      240.50      229.59      7.25 o 
  -3  15   2      134.45      113.09      4.68 o 
  -2  15   2       99.95       96.62      3.41 o 
  -1  15   2        3.03        1.10      0.54 o 
   0  15   2      297.10      274.40      5.97 o 
   1  15   2      442.25      450.86      8.94 o 
   2  15   2      119.26      109.61      2.65 o 
   3  15   2      855.46      865.02     25.35 o 
   4  15   2        0.61        1.04      1.71 o 
   5  15   2       13.27       14.87      2.55 o 
   6  15   2      280.44      277.77     11.39 o 
  -6  16   2      264.74      279.98      6.14 o 
  -5  16   2      347.84      335.22     12.15 o 
  -4  16   2       54.46       58.31      1.70 o 
  -3  16   2      293.61      277.39     11.84 o 
  -2  16   2      418.37      432.40     19.33 o 
  -1  16   2     1056.16      976.14     52.33 o 
   0  16   2      296.73      275.02      5.50 o 
   1  16   2       12.14       11.33      1.60 o 
   2  16   2      253.26      254.23      8.61 o 
   3  16   2      247.62      232.77      4.83 o 
   4  16   2      336.63      343.35      6.82 o 
   5  16   2      256.78      242.51     11.04 o 
  -6  17   2      112.96      119.79      3.55 o 
  -5  17   2        3.34        3.11      0.68 o 
  -4  17   2        6.93        5.71      1.08 o 
  -3  17   2        4.20        1.66      0.72 o 
  -2  17   2      213.67      195.53      8.53 o 
  -1  17   2      252.16      241.94      7.28 o 
   0  17   2       11.34       17.86      2.10 o 
   1  17   2        2.89        3.06      0.70 o 
   2  17   2        1.73        4.94      1.21 o 
   3  17   2      401.97      418.70     14.61 o 
   4  17   2        2.12        3.32      0.78 o 
   5  17   2      265.27      259.70      7.97 o 
  -5  18   2      160.99      154.71      8.51 o 
  -4  18   2      363.58      358.95     14.63 o 
  -3  18   2      469.88      516.22     16.65 o 
  -2  18   2      201.91      178.82     11.56 o 
  -1  18   2      189.41      211.20      3.95 o 
   0  18   2      138.69      147.91      3.93 o 
   1  18   2      644.86      695.09     18.86 o 
   2  18   2      460.65      481.52     24.10 o 
   3  18   2        0.24        1.06      0.85 o 
   4  18   2      455.88      534.11     27.47 o 
   5  18   2      181.48      196.24     13.22 o 
  -5  19   2       54.59       56.07      4.38 o 
  -4  19   2        0.78        1.91      0.83 o 
  -3  19   2      171.52      162.00      4.87 o 
  -2  19   2      123.72      116.88      4.11 o 
  -1  19   2      247.68      232.61      7.22 o 
   0  19   2       84.81       76.46      2.31 o 
   1  19   2       44.32       34.25      2.61 o 
   2  19   2        8.67        8.15      1.53 o 
   3  19   2       13.95       17.72      3.62 o 
   4  19   2        0.04        1.67      1.15 o 
  -4  20   2        1.86        1.86      0.79 o 
  -3  20   2       14.48       12.50      2.58 o 
  -2  20   2       46.30       50.32      1.85 o 
  -1  20   2       18.06       13.99      2.42 o 
   0  20   2        0.04       -0.24      1.04 o 
   1  20   2        2.41        2.83      1.22 o 
   2  20   2      355.12      396.25     25.19 o 
   3  20   2        1.08        4.87      1.80 o 
  -3  21   2        3.22        5.18      1.38 o 
  -2  21   2       43.52       58.50      1.92 o 
  -1  21   2        1.76        2.32      1.25 o 
   0  21   2        1.95        4.22      1.30 o 
   1  21   2       29.30       28.87      5.15 o 
   2  21   2        1.14        1.49      1.14 o 
   3  21   2        0.73        1.43      1.17 o 
  -2  22   2      270.64      290.17      9.10 o 
  -1  22   2      143.19      138.78      6.52 o 
   0  22   2      374.14      355.12     10.94 o 
   1  22   2      443.04      481.60     19.35 o 
   2  22   2      266.56      265.28      8.15 o 
  -9   1   3       90.62       84.47      2.96 o 
  -8   1   3       92.87       85.38      2.08 o 
  -7   1   3       49.05       48.46      1.61 o 
  -6   1   3      275.23      279.23      5.46 o 
  -5   1   3      613.65      588.69      4.26 o 
  -4   1   3     1792.21     1901.67     30.65 o 
  -3   1   3       28.69       19.25      1.06 o 
  -2   1   3     1482.95     1619.47     34.70 o 
  -1   1   3    11275.91    12008.46    214.37 o 
   0   1   3     3216.49     3207.34     35.46 o 
   1   1   3      445.59      416.61      3.34 o 
   2   1   3     1720.10     1612.59     21.47 o 
   3   1   3      183.39      173.79      4.18 o 
   4   1   3     1180.57     1153.41     21.93 o 
   5   1   3       93.14       94.70      2.86 o 
   6   1   3       34.85       31.87      6.55 o 
   7   1   3       53.40       53.65      3.81 o 
   8   1   3      125.77      121.21      7.13 o 
  -9   2   3       11.85        7.39      3.03 o 
  -8   2   3        5.11        7.99      1.42 o 
  -7   2   3        0.00        1.09      0.78 o 
  -6   2   3        0.28        0.67      0.90 o 
  -5   2   3      131.67      121.38      2.69 o 
  -4   2   3     4092.93     4605.60     57.34 o 
  -3   2   3       39.55       28.48      3.33 o 
  -2   2   3     3135.45     3466.68     70.57 o 
  -1   2   3      423.45      425.45      7.10 o 
   0   2   3        2.27        2.72      0.35 o 
   1   2   3      300.31      305.14      2.90 o 
   2   2   3      998.37     1037.21     10.57 o 
   3   2   3      882.82     1002.65     13.29 o 
   4   2   3      359.05      355.31      6.07 o 
   5   2   3       51.03       49.75      1.99 o 
   6   2   3        0.07        0.46      1.63 o 
   7   2   3       82.08       86.55      3.88 o 
  -9   3   3       39.82       26.47     11.44 o 
  -8   3   3        4.24        3.49      0.73 o 
  -7   3   3        2.06        2.18      0.69 o 
  -6   3   3      194.91      209.92      7.66 o 
  -5   3   3       43.24       41.54      2.48 o 
  -4   3   3     3740.94     4321.45    105.69 o 
  -3   3   3       27.85       24.78      1.11 o 
  -2   3   3     1934.76     1931.11     55.71 o 
  -1   3   3      484.30      447.97      6.76 o 
   0   3   3      348.68      307.25      5.43 o 
   1   3   3      245.83      306.22      2.89 o 
   2   3   3      288.27      350.01      8.40 o 
   3   3   3      198.01      198.91      3.20 o 
   4   3   3       84.33       82.08      3.41 o 
   5   3   3      117.33      129.66      3.66 o 
   6   3   3       13.44       13.63      3.71 o 
   7   3   3     1104.40     1096.83     35.35 o 
  -8   4   3        1.36        2.72      0.76 o 
  -7   4   3       11.53       10.48      1.82 o 
  -6   4   3      315.75      343.16     13.95 o 
  -5   4   3      205.04      188.83      4.78 o 
  -4   4   3      764.73      773.38     26.08 o 
  -3   4   3        5.28        6.88      0.54 o 
  -2   4   3      674.51      644.83     13.42 o 
  -1   4   3     2120.31     2339.97     36.28 o 
   0   4   3      225.35      155.62      2.01 o 
   1   4   3       14.40       15.52      2.19 o 
   2   4   3        0.12        1.85      0.30 o 
   3   4   3       43.88       41.93      1.29 o 
   4   4   3      219.23      204.19      7.48 o 
   5   4   3      683.34      695.99      9.87 o 
   6   4   3        3.63        4.35      1.42 o 
   7   4   3        0.13        2.69      2.27 o 
  -8   5   3       35.99       38.02      5.78 o 
  -7   5   3       34.99       40.14      1.73 o 
  -6   5   3      128.49      129.12      3.76 o 
  -5   5   3     2367.52     2514.61     95.75 o 
  -4   5   3        6.01        1.90      0.34 o 
  -3   5   3        0.85        0.59      0.30 o 
  -2   5   3     1579.29     1537.47     45.40 o 
  -1   5   3      440.71      455.38      8.21 o 
   0   5   3       79.10       76.92      0.78 o 
   1   5   3     5712.57     6434.98    121.45 o 
   2   5   3       46.71       26.27      0.67 o 
   3   5   3     2763.87     2912.85     32.37 o 
   4   5   3      944.62      905.23     30.71 o 
   5   5   3      136.65      138.56      4.51 o 
   6   5   3      129.65      127.94      4.70 o 
   7   5   3     1821.85     1821.72     20.41 o 
  -8   6   3        9.16        8.64      1.47 o 
  -7   6   3       23.87       19.73      3.34 o 
  -6   6   3      163.86      166.53      5.66 o 
  -5   6   3       14.28       16.92      1.38 o 
  -4   6   3     2016.64     2321.13     27.33 o 
  -3   6   3      262.81      281.36      3.48 o 
  -2   6   3       23.25       25.25      0.54 o 
  -1   6   3      784.20      827.03     17.06 o 
   0   6   3      572.00      595.38      6.81 o 
   1   6   3      466.88      481.64      7.56 o 
   2   6   3      215.35      219.11      4.03 o 
   3   6   3        2.23        2.49      1.57 o 
   4   6   3       53.24       44.06      2.47 o 
   5   6   3       85.96       84.81      2.89 o 
   6   6   3      184.69      177.10      5.85 o 
   7   6   3       69.21       69.11      5.65 o 
  -8   7   3      333.61      347.72      9.91 o 
  -7   7   3       94.88      100.95      3.34 o 
  -6   7   3        2.60        2.47      0.55 o 
  -5   7   3      494.01      471.19     23.44 o 
  -4   7   3      437.99      444.74     14.89 o 
  -3   7   3      819.31      869.51     15.54 o 
  -2   7   3     2362.89     2393.81     38.17 o 
  -1   7   3     1002.40      982.40     18.19 o 
   0   7   3      145.58      124.42      3.06 o 
   1   7   3       28.88       64.77      1.80 o 
   2   7   3      780.16      784.16     13.74 o 
   3   7   3      319.27      278.46      3.70 o 
   4   7   3      238.40      226.73      4.22 o 
   5   7   3       78.31       73.68      2.02 o 
   6   7   3        2.97        3.55      1.52 o 
   7   7   3       16.38       11.00      4.75 o 
  -8   8   3        0.97        1.33      1.08 o 
  -7   8   3       11.80        7.12      2.02 o 
  -6   8   3      163.68      159.21      7.35 o 
  -5   8   3       73.61       59.19      3.85 o 
  -4   8   3      403.65      431.32     15.23 o 
  -3   8   3      365.88      376.01      8.64 o 
  -2   8   3     1101.52     1190.42     17.93 o 
  -1   8   3        9.55       10.18      0.66 o 
   0   8   3      492.15      532.07     12.68 o 
   1   8   3        0.40        2.43      0.42 o 
   2   8   3        4.71        6.84      0.85 o 
   3   8   3     1666.99     1661.23     45.34 o 
   4   8   3      352.39      357.74      5.75 o 
   5   8   3      321.34      313.85      4.65 o 
   6   8   3        0.54        1.54      1.16 o 
   7   8   3       66.19       70.03      5.44 o 
  -8   9   3      241.16      248.80      6.16 o 
  -7   9   3      187.18      185.65      4.64 o 
  -6   9   3       28.28       27.05      2.03 o 
  -5   9   3       18.07       16.81      1.36 o 
  -4   9   3       55.00       56.55      4.74 o 
  -3   9   3      300.67      335.62      3.79 o 
  -2   9   3        0.50        2.52      0.42 o 
  -1   9   3      277.69      263.86      6.92 o 
   0   9   3      237.96      266.51      8.84 o 
   1   9   3      349.58      360.90      7.65 o 
   2   9   3      442.71      435.44      8.77 o 
   3   9   3       39.22       46.13      1.00 o 
   4   9   3        1.00        1.76      0.66 o 
   5   9   3      380.23      398.90     10.32 o 
   6   9   3      117.85      134.15      9.56 o 
   7   9   3       15.42       10.94      6.17 o 
  -8  10   3       22.06       21.33      4.77 o 
  -7  10   3       15.76       14.30      2.48 o 
  -6  10   3       90.32       91.54      5.45 o 
  -5  10   3        3.82        3.08      0.64 o 
  -4  10   3       10.52       17.12      1.89 o 
  -3  10   3        1.37        1.03      0.67 o 
  -2  10   3      280.47      354.65     14.40 o 
  -1  10   3      172.99      154.58      5.02 o 
   0  10   3      184.13      183.16      4.35 o 
   1  10   3      187.54      167.17      5.56 o 
   2  10   3       12.14       17.50      1.03 o 
   3  10   3      109.78       97.05      4.08 o 
   4  10   3      203.90      212.22      4.81 o 
   5  10   3        0.10        1.06      0.91 o 
   6  10   3        3.04        2.58      1.11 o 
   7  10   3       32.15       22.81     14.37 o 
  -8  11   3        0.73        2.22      1.00 o 
  -7  11   3      252.58      268.36      6.49 o 
  -6  11   3      506.20      521.62      9.83 o 
  -5  11   3       63.10       58.15      2.16 o 
  -4  11   3     1033.54     1037.84     43.78 o 
  -3  11   3      216.43      210.93      3.27 o 
  -2  11   3     2927.67     3200.22     77.13 o 
  -1  11   3     2244.23     2266.05     39.09 o 
   0  11   3     1093.01      957.78     36.34 o 
   1  11   3      248.78      236.03      6.40 o 
   2  11   3     4009.17     4188.07    122.34 o 
   3  11   3       87.63       84.02      3.12 o 
   4  11   3      685.01      690.03     35.65 o 
   5  11   3       15.89       18.68      2.69 o 
   6  11   3      144.40      158.38     10.82 o 
  -7  12   3        0.01        1.87      1.24 o 
  -6  12   3       32.76       31.73      2.65 o 
  -5  12   3        6.32        4.88      0.88 o 
  -4  12   3      114.48      122.65      4.99 o 
  -3  12   3       31.48       30.32      3.15 o 
  -2  12   3      109.57      121.00      4.50 o 
  -1  12   3       73.01       66.93      1.91 o 
   0  12   3      164.96      155.97      3.33 o 
   1  12   3      621.77      569.78     22.39 o 
   2  12   3      322.39      310.09      3.23 o 
   3  12   3       96.50      102.69      2.79 o 
   4  12   3      245.32      229.67      9.85 o 
   5  12   3       76.91       74.57      3.96 o 
   6  12   3       13.03        8.47      2.29 o 
  -7  13   3        0.17        1.43      1.86 o 
  -6  13   3       11.51       13.57      2.11 o 
  -5  13   3      879.21      917.35     27.54 o 
  -4  13   3        5.03        5.23      0.95 o 
  -3  13   3      378.39      386.95     14.17 o 
  -2  13   3      192.31      184.36      4.01 o 
  -1  13   3       92.30       96.60      1.96 o 
   0  13   3        2.06        7.74      2.38 o 
   1  13   3     3099.67     3019.69     69.17 o 
   2  13   3     1451.15     1434.45     26.74 o 
   3  13   3      652.58      651.81      8.80 o 
   4  13   3      249.21      234.77      4.03 o 
   5  13   3        4.50        5.59      1.75 o 
   6  13   3      164.56      165.83      4.89 o 
  -7  14   3       34.05       30.33      6.45 o 
  -6  14   3       40.61       40.09      3.24 o 
  -5  14   3        3.26        2.21      0.84 o 
  -4  14   3       17.27       16.12      2.06 o 
  -3  14   3       21.13       25.41      2.81 o 
  -2  14   3       29.22       31.27      1.98 o 
  -1  14   3      863.74      897.68     37.35 o 
   0  14   3      140.80      129.49      4.64 o 
   1  14   3      751.38      691.57     26.06 o 
   2  14   3       87.02       87.21      2.71 o 
   3  14   3       64.39       65.38      3.51 o 
   4  14   3      353.43      343.56      8.11 o 
   5  14   3      190.73      195.61      5.15 o 
   6  14   3        6.18        7.18      1.83 o 
  -6  15   3        5.30        6.90      1.66 o 
  -5  15   3      138.11      126.42      3.88 o 
  -4  15   3        9.49       10.49      1.52 o 
  -3  15   3      823.77      759.75     36.02 o 
  -2  15   3        0.12        1.54      0.74 o 
  -1  15   3      130.35      128.74      3.00 o 
   0  15   3       31.65       29.05      1.56 o 
   1  15   3     1169.92     1057.12     34.42 o 
   2  15   3       87.00       76.84      2.06 o 
   3  15   3      640.20      672.70      5.43 o 
   4  15   3        0.03        0.96      1.14 o 
   5  15   3       49.17       46.40      7.94 o 
  -6  16   3      115.77      121.72      3.36 o 
  -5  16   3      242.42      227.13      5.89 o 
  -4  16   3      120.15      128.67      4.15 o 
  -3  16   3       62.50       57.19      3.18 o 
  -2  16   3      598.37      542.95     18.48 o 
  -1  16   3       25.93       25.36      3.91 o 
   0  16   3       86.16       92.73      3.44 o 
   1  16   3      229.67      218.93     10.65 o 
   2  16   3      188.27      199.45      7.25 o 
   3  16   3      221.10      209.01      5.59 o 
   4  16   3       44.04       42.95      7.26 o 
   5  16   3       28.37       28.43      3.89 o 
  -6  17   3      127.96      127.12      3.84 o 
  -5  17   3      143.29      156.32      6.25 o 
  -4  17   3      498.74      512.49     13.20 o 
  -3  17   3      367.96      364.73     17.17 o 
  -2  17   3      311.93      308.20      6.55 o 
  -1  17   3      980.62      992.27     16.12 o 
   0  17   3      334.82      403.79      9.98 o 
   1  17   3        2.49        4.07      0.75 o 
   2  17   3      387.13      386.30     10.92 o 
   3  17   3      158.60      166.83      5.17 o 
   4  17   3      393.42      400.89     10.95 o 
   5  17   3      271.74      303.12      9.12 o 
  -5  18   3       88.40       76.15      2.86 o 
  -4  18   3       66.08       64.65      3.26 o 
  -3  18   3        9.84        9.73      1.64 o 
  -2  18   3        2.41        1.47      0.83 o 
  -1  18   3       13.17       13.71      2.04 o 
   0  18   3      179.93      183.73      3.26 o 
   1  18   3        4.93        9.07      2.03 o 
   2  18   3       69.15       64.59      2.16 o 
   3  18   3       36.77       39.52      7.24 o 
   4  18   3      152.58      154.48      4.61 o 
  -5  19   3       74.78       66.43      2.62 o 
  -4  19   3       49.13       51.28      2.78 o 
  -3  19   3        3.63        2.78      1.03 o 
  -2  19   3        7.60        9.33      1.54 o 
  -1  19   3      129.08      136.22      4.35 o 
   0  19   3       86.70       79.93      4.12 o 
   1  19   3        9.18        9.35      1.61 o 
   2  19   3      343.42      423.76      9.58 o 
   3  19   3       17.36       15.22      2.97 o 
   4  19   3       77.12       76.34      8.12 o 
  -4  20   3      145.46      147.99      4.85 o 
  -3  20   3        6.37        5.72      1.25 o 
  -2  20   3       95.53       91.34      3.24 o 
  -1  20   3       18.44        8.41      1.95 o 
   0  20   3        2.45        2.44      0.82 o 
   1  20   3        8.49        7.36      2.60 o 
   2  20   3        0.20        1.88      1.65 o 
   3  20   3        7.66       10.66      2.52 o 
  -3  21   3       21.78       18.54      4.63 o 
  -2  21   3      120.81      114.60      5.11 o 
  -1  21   3      441.97      454.73     10.53 o 
   0  21   3      574.81      548.73     39.23 o 
   1  21   3      132.20      139.20     13.68 o 
   2  21   3       93.93      103.35      4.57 o 
  -2  22   3       32.06       24.03      6.49 o 
  -1  22   3       84.74      101.64      3.44 o 
   0  22   3        3.22        3.85      1.89 o 
   1  22   3       31.80       24.56      6.49 o 
  -9   0   4        3.42        3.31      2.02 o 
  -8   0   4       46.03       47.11      2.56 o 
  -7   0   4      150.03      141.91      6.09 o 
  -6   0   4       41.06       39.46      3.39 o 
  -5   0   4       89.11       85.67      2.92 o 
  -4   0   4     4172.69     4756.81    273.30 o 
  -3   0   4    10545.20    13114.74   1111.35 o 
  -2   0   4     4415.10     4297.73    140.49 o 
  -1   0   4      139.07      121.34      2.69 o 
   0   0   4      300.21      212.48     12.17 o 
   1   0   4        7.33        4.46      0.66 o 
   2   0   4     1349.94     1385.77     32.90 o 
   3   0   4     2894.54     3118.53    166.56 o 
   4   0   4      167.20      154.02     11.88 o 
   5   0   4       21.86       19.72      4.90 o 
   6   0   4      847.96      912.91     32.23 o 
   7   0   4        9.37        5.03      3.52 o 
  -9   1   4        3.64        2.49      1.21 o 
  -8   1   4       13.73        9.74      1.83 o 
  -7   1   4       42.53       39.74      4.30 o 
  -6   1   4        1.03        2.10      0.99 o 
  -5   1   4       23.93       26.76      1.65 o 
  -4   1   4     1069.56     1065.30     47.33 o 
  -3   1   4      471.21      526.15     22.14 o 
  -2   1   4      452.89      497.12      9.14 o 
  -1   1   4      683.09      654.11     13.46 o 
   0   1   4       78.86       69.25      0.99 o 
   1   1   4      532.06      496.98      3.63 o 
   2   1   4      864.67      843.44      8.66 o 
   3   1   4      511.73      506.12     16.60 o 
   4   1   4       13.18       19.05      2.97 o 
   5   1   4      214.66      210.54      4.22 o 
   6   1   4       27.74       25.69      6.86 o 
   7   1   4       64.25       60.88      3.12 o 
  -9   2   4       67.37       62.75      3.90 o 
  -8   2   4       56.24       56.67      3.41 o 
  -7   2   4       55.38       56.07      2.24 o 
  -6   2   4      520.97      524.29      6.35 o 
  -5   2   4        1.97        1.52      0.58 o 
  -4   2   4     3429.36     4491.45    267.19 o 
  -3   2   4      253.69      215.09      6.97 o 
  -2   2   4      249.74      231.47      3.95 o 
  -1   2   4      961.31      979.17     16.58 o 
   0   2   4     1556.19     1584.06     27.59 o 
   1   2   4       32.45       21.08      0.88 o 
   2   2   4     1110.15     1178.35     22.81 o 
   3   2   4       49.28       35.31      1.45 o 
   4   2   4        0.77        2.64      0.84 o 
   5   2   4     1208.02     1244.43     26.18 o 
   6   2   4       17.93       19.20      5.46 o 
   7   2   4       20.68       14.93     10.22 o 
  -9   3   4        0.97        0.03      0.74 o 
  -8   3   4       47.37       46.62      2.83 o 
  -7   3   4      147.49      144.53      3.71 o 
  -6   3   4       41.65       40.75      4.52 o 
  -5   3   4      203.05      203.75      5.58 o 
  -4   3   4     4320.49     5339.81    204.75 o 
  -3   3   4        0.12        0.52      0.17 o 
  -2   3   4      199.58      180.13      3.25 o 
  -1   3   4      370.86      397.31      6.04 o 
   0   3   4     1397.43     1620.46     25.74 o 
   1   3   4     3388.46     4023.76     25.15 o 
   2   3   4       25.33       26.23      1.67 o 
   3   3   4      795.38      771.37     17.93 o 
   4   3   4       51.63       42.17      2.56 o 
   5   3   4       11.61       15.75      2.57 o 
   6   3   4      170.00      157.53      8.51 o 
   7   3   4       45.74       27.02     15.56 o 
  -8   4   4        4.65        4.42      1.44 o 
  -7   4   4      118.19      112.44      3.01 o 
  -6   4   4     1433.77     1465.31     46.18 o 
  -5   4   4      123.08      116.54      4.36 o 
  -4   4   4      774.14      841.91     20.40 o 
  -3   4   4      149.14      142.75      4.35 o 
  -2   4   4      229.91      221.23      4.92 o 
  -1   4   4     4026.00     4357.21    109.59 o 
   0   4   4     4353.82     4789.33    116.36 o 
   1   4   4      472.63      428.37     13.82 o 
   2   4   4     1810.96     1889.73     32.42 o 
   3   4   4        2.22        1.52      0.43 o 
   4   4   4       37.40       30.25      1.80 o 
   5   4   4      623.16      645.07      9.65 o 
   6   4   4       27.16       25.98      2.59 o 
   7   4   4      374.17      396.61     19.05 o 
  -8   5   4       20.07       15.45      4.56 o 
  -7   5   4       37.58       34.04      4.91 o 
  -6   5   4      281.90      273.33     16.85 o 
  -5   5   4      101.92      122.22      3.36 o 
  -4   5   4        1.25        0.79      0.22 o 
  -3   5   4      423.61      424.63      5.32 o 
  -2   5   4       20.05       38.17      7.03 o 
  -1   5   4       16.43       18.07      1.87 o 
   0   5   4       12.27       13.91      0.90 o 
   1   5   4     1470.90     1541.83     24.90 o 
   2   5   4      317.29      308.58      4.93 o 
   3   5   4       50.95       50.02      1.58 o 
   4   5   4       16.33       13.41      1.39 o 
   5   5   4        5.88        7.71      2.10 o 
   6   5   4      328.36      322.44     11.88 o 
   7   5   4       86.20       80.39      5.13 o 
  -8   6   4       14.15       14.82      3.89 o 
  -7   6   4      536.23      568.70     12.10 o 
  -6   6   4      299.59      292.47      8.04 o 
  -5   6   4      104.66       91.65      4.22 o 
  -4   6   4     1667.79     1652.45     55.36 o 
  -3   6   4      794.17      744.14     21.52 o 
  -2   6   4      199.81      167.24      5.59 o 
  -1   6   4      134.99      101.14      1.91 o 
   0   6   4      270.83      233.88      4.11 o 
   1   6   4     2176.45     2154.74     40.69 o 
   2   6   4     1126.19     1093.11     14.77 o 
   3   6   4      377.15      364.28      3.44 o 
   4   6   4        2.78        2.00      0.60 o 
   5   6   4      166.57      161.65      4.62 o 
   6   6   4      644.33      637.12     20.02 o 
  -8   7   4        3.33        4.28      1.70 o 
  -7   7   4        0.00        1.89      1.27 o 
  -6   7   4       19.97       20.35      1.01 o 
  -5   7   4       25.68       22.85      1.81 o 
  -4   7   4       41.00       43.51      1.89 o 
  -3   7   4      528.36      517.86     14.82 o 
  -2   7   4       95.18       82.13      2.55 o 
  -1   7   4       49.09       50.86      0.78 o 
   0   7   4      219.37      233.23      3.62 o 
   1   7   4     2602.87     2865.14     99.19 o 
   2   7   4      160.07      160.09      3.48 o 
   3   7   4      243.20      245.77      4.08 o 
   4   7   4      389.99      374.32      7.17 o 
   5   7   4       14.62       12.97      3.00 o 
   6   7   4      528.68      517.43     17.90 o 
   7   7   4       96.83      102.58      6.69 o 
  -8   8   4       18.26       13.80      3.27 o 
  -7   8   4        4.54        5.11      1.45 o 
  -6   8   4        8.74        9.79      1.53 o 
  -5   8   4        0.85        2.27      0.50 o 
  -4   8   4       87.97       99.28      4.86 o 
  -3   8   4      487.28      506.30     15.01 o 
  -2   8   4       83.98       79.11      1.92 o 
  -1   8   4       90.49      105.55      2.77 o 
   0   8   4     1540.53     1610.84     33.75 o 
   1   8   4      545.46      542.32      6.08 o 
   2   8   4       11.34       10.80      0.60 o 
   3   8   4      199.40      176.65      3.85 o 
   4   8   4        0.13        0.78      0.55 o 
   5   8   4      108.97      102.96      3.55 o 
   6   8   4      156.64      167.73     11.60 o 
   7   8   4        5.77        4.82      3.84 o 
  -8   9   4      129.61      138.99      4.47 o 
  -7   9   4        8.45       11.40      2.80 o 
  -6   9   4        1.03        2.34      0.78 o 
  -5   9   4       17.02       19.93      1.59 o 
  -4   9   4      247.47      240.70      6.63 o 
  -3   9   4        0.00        1.24      0.28 o 
  -2   9   4      489.54      537.40     16.34 o 
  -1   9   4        9.62        8.45      1.11 o 
   0   9   4      231.67      254.15      3.26 o 
   1   9   4      547.37      507.86      8.27 o 
   2   9   4      580.06      530.13      8.23 o 
   3   9   4       42.85       37.13      2.04 o 
   4   9   4       11.67       12.49      1.66 o 
   5   9   4       63.06       68.25      1.99 o 
   6   9   4      157.80      168.28     12.46 o 
   7   9   4       46.96       59.81      6.07 o 
  -8  10   4       27.51       22.59      5.66 o 
  -7  10   4        0.22        2.97      1.17 o 
  -6  10   4        1.56        1.94      0.77 o 
  -5  10   4        9.08        8.33      1.33 o 
  -4  10   4      270.69      243.61      6.33 o 
  -3  10   4     1249.90     1207.85     30.90 o 
  -2  10   4     1031.93     1005.53     20.83 o 
  -1  10   4       17.75       14.76      1.22 o 
   0  10   4      342.75      347.29      6.14 o 
   1  10   4      540.95      539.52      5.63 o 
   2  10   4      232.60      226.69      6.98 o 
   3  10   4     1297.01     1269.14     26.14 o 
   4  10   4      885.85      887.66     37.08 o 
   5  10   4       75.18       86.70      2.75 o 
   6  10   4       80.99       90.38     11.53 o 
  -8  11   4        8.77        7.21      2.44 o 
  -7  11   4        7.06        3.77      2.00 o 
  -6  11   4        5.46        6.92      1.26 o 
  -5  11   4       42.97       40.46      1.42 o 
  -4  11   4      375.31      364.78      9.77 o 
  -3  11   4      109.45      107.59      4.47 o 
  -2  11   4      402.13      391.01     12.02 o 
  -1  11   4        2.79        3.57      0.65 o 
   0  11   4      379.16      399.97     10.90 o 
   1  11   4       17.09       15.57      1.70 o 
   2  11   4     1237.83     1309.08     47.15 o 
   3  11   4      358.33      357.08     19.35 o 
   4  11   4       11.43       12.90      1.94 o 
   5  11   4       83.96       90.02      7.83 o 
   6  11   4       16.23       11.98      2.68 o 
  -7  12   4      272.05      299.54      8.64 o 
  -6  12   4      444.74      492.82      8.40 o 
  -5  12   4       62.23       67.19      2.24 o 
  -4  12   4      556.93      542.88     14.08 o 
  -3  12   4     1109.30     1113.41     29.65 o 
  -2  12   4       31.59       26.62      2.83 o 
  -1  12   4     3002.46     2714.91     78.73 o 
   0  12   4      694.71      638.64     30.49 o 
   1  12   4      517.53      531.84      7.84 o 
   2  12   4      736.07      728.04     28.69 o 
   3  12   4        5.64        6.77      1.09 o 
   4  12   4      154.92      168.38      9.83 o 
   5  12   4      660.50      790.04     69.49 o 
   6  12   4       80.47      100.57     11.13 o 
  -7  13   4        0.19        0.31      1.06 o 
  -6  13   4        1.50        1.64      0.87 o 
  -5  13   4       22.64       19.70      2.68 o 
  -4  13   4      366.32      378.41     13.33 o 
  -3  13   4      265.19      250.11      4.64 o 
  -2  13   4       20.11       24.36      1.78 o 
  -1  13   4       65.72       58.34      1.20 o 
   0  13   4        0.33        2.78      1.25 o 
   1  13   4      165.28      159.59      4.45 o 
   2  13   4       94.64       82.09      2.24 o 
   3  13   4       99.88      104.96      3.96 o 
   4  13   4        0.03        3.26      1.50 o 
   5  13   4      256.89      243.77      7.56 o 
   6  13   4        0.17        0.81      0.90 o 
  -7  14   4        5.59        3.20      1.20 o 
  -6  14   4       46.53       47.43      2.85 o 
  -5  14   4      574.03      572.56      9.76 o 
  -4  14   4        2.64        2.96      0.79 o 
  -3  14   4      120.16      121.38      3.09 o 
  -2  14   4       10.85       12.91      1.49 o 
  -1  14   4      250.25      216.30      5.80 o 
   0  14   4      784.63      735.68     16.73 o 
   1  14   4      551.40      521.40     18.12 o 
   2  14   4      466.47      395.09     22.31 o 
   3  14   4       16.18       15.35      2.20 o 
   4  14   4       19.39       16.05      2.82 o 
   5  14   4        4.15        3.76      1.45 o 
  -6  15   4        9.82        7.99      1.63 o 
  -5  15   4       76.66       71.77      2.04 o 
  -4  15   4      145.16      142.92      6.81 o 
  -3  15   4        6.27        6.61      1.14 o 
  -2  15   4       14.56       14.71      1.91 o 
  -1  15   4      138.09      131.22      3.32 o 
   0  15   4      651.14      651.25     13.84 o 
   1  15   4       16.22       17.42      1.58 o 
   2  15   4      204.48      221.70      4.65 o 
   3  15   4      231.07      205.61      5.89 o 
   4  15   4       43.01       49.10      4.19 o 
   5  15   4       16.07       17.86      3.61 o 
  -6  16   4      213.90      202.41      9.28 o 
  -5  16   4      116.45      115.25      2.60 o 
  -4  16   4      163.66      162.00      5.29 o 
  -3  16   4       24.58       24.99      3.07 o 
  -2  16   4      447.67      462.95     12.21 o 
  -1  16   4       53.79       48.62      1.74 o 
   0  16   4      293.14      267.17      7.35 o 
   1  16   4       39.75       40.52      2.31 o 
   2  16   4      359.33      375.71      6.85 o 
   3  16   4      137.13      133.38      4.74 o 
   4  16   4        0.39        0.91      1.05 o 
   5  16   4      131.19      139.25      4.92 o 
  -6  17   4      148.27      134.95      6.93 o 
  -5  17   4       39.59       41.61      2.01 o 
  -4  17   4       85.71       93.98      3.96 o 
  -3  17   4       33.03       40.53      5.91 o 
  -2  17   4        4.13        8.45      1.60 o 
  -1  17   4       31.09       24.80      3.40 o 
   0  17   4        6.45        6.02      1.12 o 
   1  17   4      276.83      263.89      8.74 o 
   2  17   4        8.45        7.12      1.40 o 
   3  17   4        7.54        6.60      1.72 o 
   4  17   4      181.21      192.14      5.82 o 
  -5  18   4      247.18      223.77      4.78 o 
  -4  18   4        0.27        2.01      1.00 o 
  -3  18   4      756.02      808.90     29.06 o 
  -2  18   4      108.55      110.40      3.01 o 
  -1  18   4       44.54       37.62      2.34 o 
   0  18   4      763.15      818.60     34.52 o 
   1  18   4      279.80      283.66      6.07 o 
   2  18   4      416.74      421.94     12.48 o 
   3  18   4      515.83      558.33     16.87 o 
   4  18   4      101.18      105.08      4.40 o 
  -5  19   4       13.47       10.54      2.58 o 
  -4  19   4       13.42       11.02      1.98 o 
  -3  19   4       98.70      101.42      5.08 o 
  -2  19   4       44.51       42.06      2.91 o 
  -1  19   4        7.87        6.31      1.47 o 
   0  19   4      193.02      205.57     15.87 o 
   1  19   4        6.12        6.37      1.71 o 
   2  19   4      239.12      254.30      7.71 o 
   3  19   4       42.26       44.84      5.20 o 
  -4  20   4        9.15        9.32      2.69 o 
  -3  20   4      108.82       99.96      3.91 o 
  -2  20   4        3.22        4.92      1.22 o 
  -1  20   4        9.14        9.21      1.59 o 
   0  20   4        1.59        2.29      1.03 o 
   1  20   4       11.47       15.45      2.87 o 
   2  20   4       92.41      113.13      9.34 o 
   3  20   4       91.88       98.48      3.80 o 
  -3  21   4       85.75       98.49      6.88 o 
  -2  21   4       14.65        8.94      2.16 o 
  -1  21   4       55.26       61.29      2.24 o 
   0  21   4       76.61       99.71      5.10 o 
   1  21   4       48.78       71.77      3.75 o 
   2  21   4       68.33       89.15      6.07 o 
  -2  22   4      468.03      443.90     22.62 o 
  -1  22   4      445.17      462.07     12.71 o 
   0  22   4       72.33       69.83      3.41 o 
  -9   1   5       14.49       10.09      2.58 o 
  -8   1   5       25.87       22.07      3.82 o 
  -7   1   5       72.18       63.79      2.40 o 
  -6   1   5       58.85       53.54      2.24 o 
  -5   1   5     1267.91     1314.82     51.58 o 
  -4   1   5     2468.18     2972.33    113.23 o 
  -3   1   5      256.54      227.43      5.93 o 
  -2   1   5      926.56      859.83      8.93 o 
  -1   1   5      267.06      220.13      2.80 o 
   0   1   5      983.82      934.89      4.14 o 
   1   1   5     5214.96     5717.36     98.70 o 
   2   1   5      193.97      144.64      2.74 o 
   3   1   5      514.36      477.59     12.21 o 
   4   1   5      556.64      530.29     18.42 o 
   5   1   5        0.73        0.68      1.04 o 
   6   1   5       11.49       12.42      3.20 o 
  -9   2   5       53.75       49.55      4.75 o 
  -8   2   5       12.98       12.60      1.91 o 
  -7   2   5       17.41       14.57      2.05 o 
  -6   2   5      654.65      641.00     53.01 o 
  -5   2   5       44.51       49.71      2.32 o 
  -4   2   5      556.06      641.04     21.59 o 
  -3   2   5        0.59        1.55      0.29 o 
  -2   2   5      333.88      334.43      4.40 o 
  -1   2   5      553.66      635.36     10.70 o 
   0   2   5      597.11      624.13      5.58 o 
   1   2   5      475.53      480.24      5.81 o 
   2   2   5      215.49      194.87      4.52 o 
   3   2   5      145.99      158.76      7.35 o 
   4   2   5        0.04        1.18      0.78 o 
   5   2   5       74.09       74.62      2.14 o 
   6   2   5      509.40      533.22     11.47 o 
  -9   3   5        0.96        0.34      0.64 o 
  -8   3   5       92.99       81.38      3.68 o 
  -7   3   5        8.20        9.94      1.50 o 
  -6   3   5      707.26      726.74     31.08 o 
  -5   3   5       62.40       55.76      2.99 o 
  -4   3   5      215.27      262.84     11.03 o 
  -3   3   5      577.57      617.51      9.40 o 
  -2   3   5      642.68      609.40     22.48 o 
  -1   3   5       64.14       75.30      1.04 o 
   0   3   5       22.34       23.82      1.08 o 
   1   3   5      340.18      354.98      9.89 o 
   2   3   5        2.74        3.17      0.52 o 
   3   3   5      238.69      220.14      5.41 o 
   4   3   5       18.60       14.37      2.27 o 
   5   3   5       76.02       69.39      2.54 o 
   6   3   5       22.25       18.22      5.17 o 
   7   3   5      280.73      260.99     13.20 o 
  -8   4   5        6.21        5.72      1.31 o 
  -7   4   5      124.82      123.83      4.94 o 
  -6   4   5     3167.10     3650.26    148.41 o 
  -5   4   5       20.81       19.09      1.92 o 
  -4   4   5       65.80       63.63      2.71 o 
  -3   4   5        4.52       10.05      1.50 o 
  -2   4   5        5.78       10.13      1.01 o 
  -1   4   5      312.32      328.82      6.78 o 
   0   4   5      285.56      343.04      6.28 o 
   1   4   5      899.46      940.82     15.69 o 
   2   4   5       53.59       53.04      1.97 o 
   3   4   5      300.14      260.81      7.42 o 
   4   4   5      388.60      365.32      6.58 o 
   5   4   5     2473.75     2477.89     44.66 o 
   6   4   5      220.72      205.78     13.35 o 
   7   4   5        0.15        1.60      1.47 o 
  -8   5   5      972.45      977.89     50.86 o 
  -7   5   5      296.74      300.77     11.33 o 
  -6   5   5      920.80      978.02     30.36 o 
  -5   5   5       33.08       24.80      2.64 o 
  -4   5   5      149.43      142.72      3.99 o 
  -3   5   5      258.13      231.78      7.78 o 
  -2   5   5     1073.30     1117.22     13.62 o 
  -1   5   5     1008.59      985.43     10.48 o 
   0   5   5     2121.31     2341.82     77.28 o 
   1   5   5      439.02      416.36     16.65 o 
   2   5   5       38.46       35.61      1.75 o 
   3   5   5      161.03      141.89      2.34 o 
   4   5   5     1017.28     1092.59     11.64 o 
   5   5   5     1373.59     1395.54     53.19 o 
   6   5   5      428.94      478.11     16.45 o 
   7   5   5      362.10      351.79     18.23 o 
  -8   6   5       12.85       11.99      3.18 o 
  -7   6   5        4.41        4.91      1.07 o 
  -6   6   5      352.14      348.23     16.06 o 
  -5   6   5      361.00      383.76      9.33 o 
  -4   6   5       81.05       94.26      6.50 o 
  -3   6   5        0.90        2.25      0.34 o 
  -2   6   5      165.54      184.55      2.46 o 
  -1   6   5     2125.36     2314.45     48.12 o 
   0   6   5     1299.88     1450.14     62.78 o 
   1   6   5      216.55      231.90      6.21 o 
   2   6   5      341.60      337.07      5.24 o 
   3   6   5       10.70        7.39      0.59 o 
   4   6   5      211.25      209.65      3.14 o 
   5   6   5      502.31      482.83     21.38 o 
   6   6   5       26.35       20.92      7.14 o 
   7   6   5       32.59       27.43     15.38 o 
  -8   7   5       15.30       17.14      3.49 o 
  -7   7   5        1.39        1.21      1.59 o 
  -6   7   5       93.24      105.56      4.23 o 
  -5   7   5     1000.20     1051.18     32.00 o 
  -4   7   5      117.88      108.79      4.85 o 
  -3   7   5        2.82        2.38      0.47 o 
  -2   7   5      850.34      824.81     16.29 o 
  -1   7   5     1488.66     1499.25     22.60 o 
   0   7   5      300.18      279.01      9.06 o 
   1   7   5       41.06       26.12      2.45 o 
   2   7   5       43.21       43.78      2.04 o 
   3   7   5      267.37      255.11      3.51 o 
   4   7   5     1389.41     1432.83     36.30 o 
   5   7   5      151.01      123.28      5.19 o 
   6   7   5       57.71       58.86      3.21 o 
  -8   8   5       12.27       12.35      2.19 o 
  -7   8   5        4.13        3.93      1.57 o 
  -6   8   5       36.98       38.79      2.20 o 
  -5   8   5       20.77       17.02      0.93 o 
  -4   8   5      138.19      130.01      3.62 o 
  -3   8   5      133.40      128.37      3.49 o 
  -2   8   5      368.76      357.82      6.23 o 
  -1   8   5      657.45      637.60      9.33 o 
   0   8   5       30.89       25.16      1.24 o 
   1   8   5       49.19       36.67      1.50 o 
   2   8   5      476.13      451.59      4.45 o 
   3   8   5       28.56       19.92      3.29 o 
   4   8   5      231.26      238.08     11.93 o 
   5   8   5       75.40       76.56      2.33 o 
   6   8   5        0.04        1.58      2.13 o 
  -8   9   5        5.56        6.47      1.74 o 
  -7   9   5        0.80        1.23      0.88 o 
  -6   9   5        8.86        9.04      1.93 o 
  -5   9   5      192.55      209.20      7.80 o 
  -4   9   5       42.08       54.27      2.00 o 
  -3   9   5        0.08        0.84      0.58 o 
  -2   9   5       20.12       18.69      1.72 o 
  -1   9   5        3.30        6.98      0.82 o 
   0   9   5       43.81       34.71      0.86 o 
   1   9   5      105.78       92.01      2.04 o 
   2   9   5       91.39       88.37      2.59 o 
   3   9   5       17.74       10.79      1.00 o 
   4   9   5       15.87       13.88      2.42 o 
   5   9   5       51.39       41.98      2.18 o 
   6   9   5        2.61        2.92      1.68 o 
  -8  10   5       24.82       17.94      4.46 o 
  -7  10   5       11.44       10.43      2.43 o 
  -6  10   5       43.39       37.29      5.79 o 
  -5  10   5      124.78      138.39      5.19 o 
  -4  10   5      611.73      606.95     20.34 o 
  -3  10   5        0.00        0.61      0.45 o 
  -2  10   5      246.46      263.40      6.06 o 
  -1  10   5        8.94        8.18      1.02 o 
   0  10   5      507.36      498.06      9.16 o 
   1  10   5        9.98       10.21      0.66 o 
   2  10   5      120.39      117.09      2.32 o 
   3  10   5      832.47      839.80     19.95 o 
   4  10   5       66.28       71.25      3.34 o 
   5  10   5      129.34      140.15      5.20 o 
   6  10   5        3.64        2.66      1.37 o 
  -7  11   5        4.22        6.39      1.50 o 
  -6  11   5      424.29      424.04     16.54 o 
  -5  11   5      762.75      713.17     43.65 o 
  -4  11   5      865.79      843.52     37.01 o 
  -3  11   5     1876.87     1751.09     90.33 o 
  -2  11   5      514.00      458.31     12.44 o 
  -1  11   5     1797.70     1691.91     47.28 o 
   0  11   5     1393.82     1343.93     24.68 o 
   1  11   5     1392.88     1397.39     27.78 o 
   2  11   5     2179.28     2210.26     67.46 o 
   3  11   5      866.10      863.83     21.56 o 
   4  11   5      120.37      138.43      5.90 o 
   5  11   5      190.56      205.68     10.32 o 
   6  11   5        0.15        1.41      1.11 o 
  -7  12   5      245.44      252.77      7.72 o 
  -6  12   5       38.08       26.54      3.79 o 
  -5  12   5      359.58      348.49     16.54 o 
  -4  12   5        8.10       10.77      1.53 o 
  -3  12   5        0.40        1.39      0.30 o 
  -2  12   5      305.54      297.75      9.32 o 
  -1  12   5     2085.49     1981.04     82.96 o 
   0  12   5     3217.82     3130.18     73.98 o 
   1  12   5      485.49      500.88     17.89 o 
   2  12   5      143.25      137.80      6.08 o 
   3  12   5      100.80       98.67      4.70 o 
   4  12   5       43.08       45.91      5.54 o 
   5  12   5       19.68       17.19      3.11 o 
   6  12   5      100.05      103.22      5.94 o 
  -7  13   5        1.97        3.44      1.08 o 
  -6  13   5        7.90        7.56      1.64 o 
  -5  13   5      386.96      378.01     17.09 o 
  -4  13   5        1.57        1.14      0.62 o 
  -3  13   5      182.07      193.41      9.40 o 
  -2  13   5        6.06        6.31      1.05 o 
  -1  13   5      184.75      177.66      6.83 o 
   0  13   5      313.49      288.18      8.58 o 
   1  13   5       15.55       11.66      1.67 o 
   2  13   5       69.32       59.99      5.57 o 
   3  13   5        3.88        6.83      1.46 o 
   4  13   5      208.28      217.40     18.32 o 
   5  13   5        2.02        2.05      1.43 o 
  -7  14   5      109.89      100.05      4.97 o 
  -6  14   5      302.00      302.71     14.65 o 
  -5  14   5        3.60        4.70      1.06 o 
  -4  14   5        2.43        2.73      0.56 o 
  -3  14   5       31.31       40.18      2.39 o 
  -2  14   5        4.73        5.39      0.86 o 
  -1  14   5     1020.40     1034.86     26.92 o 
   0  14   5      489.49      466.39     12.58 o 
   1  14   5      967.76      966.73     14.47 o 
   2  14   5      101.39       98.70      2.91 o 
   3  14   5      190.74      186.40      5.28 o 
   4  14   5      243.97      229.09      7.22 o 
   5  14   5      312.90      312.27      7.37 o 
  -6  15   5       41.04       38.45      5.05 o 
  -5  15   5       10.54        8.88      1.68 o 
  -4  15   5        1.06        2.04      1.02 o 
  -3  15   5       40.93       41.98      2.08 o 
  -2  15   5      141.65      124.76      3.78 o 
  -1  15   5       42.53       35.04      1.81 o 
   0  15   5        0.09        0.68      0.73 o 
   1  15   5        1.38        2.48      0.58 o 
   2  15   5        0.86        2.07      0.99 o 
   3  15   5       56.99       55.05      7.68 o 
   4  15   5      103.14      110.53      4.24 o 
   5  15   5        3.37        2.08      1.80 o 
  -6  16   5        0.05        1.00      1.34 o 
  -5  16   5       12.81       10.12      2.28 o 
  -4  16   5       22.60       25.58      3.65 o 
  -3  16   5       48.12       43.75      3.00 o 
  -2  16   5       67.59       68.08      3.25 o 
  -1  16   5      595.50      578.02     10.96 o 
   0  16   5       64.11       67.59      2.67 o 
   1  16   5        7.56        9.52      1.62 o 
   2  16   5        3.57        3.40      1.18 o 
   3  16   5        0.55        3.06      1.54 o 
   4  16   5       34.89       31.22      4.61 o 
  -6  17   5       37.86       23.34      9.91 o 
  -5  17   5       50.34       47.45      3.19 o 
  -4  17   5      711.10      750.66     35.43 o 
  -3  17   5      244.23      242.60      6.66 o 
  -2  17   5     1156.28     1195.86     47.86 o 
  -1  17   5      323.35      315.07      8.39 o 
   0  17   5      184.65      176.71      5.23 o 
   1  17   5      779.53      825.79     11.16 o 
   2  17   5       59.88       72.69      4.84 o 
   3  17   5      325.79      323.07      9.69 o 
   4  17   5      270.56      279.42      8.60 o 
  -5  18   5        0.34        0.81      0.99 o 
  -4  18   5       25.49       23.98      4.16 o 
  -3  18   5        7.18        6.72      1.15 o 
  -2  18   5        1.34        2.17      0.75 o 
  -1  18   5        8.67       10.22      1.85 o 
   0  18   5        8.18        5.76      1.16 o 
   1  18   5       41.65       47.09      8.85 o 
   2  18   5       20.25       22.10      3.88 o 
   3  18   5      137.39      140.49      6.70 o 
  -4  19   5        1.62        1.35      1.69 o 
  -3  19   5        4.78        5.62      1.37 o 
  -2  19   5       47.79       48.35      3.12 o 
  -1  19   5      189.46      227.16      7.00 o 
   0  19   5       41.56       37.68      6.88 o 
   1  19   5       99.73      106.48      3.33 o 
   2  19   5        9.57        8.91      2.15 o 
   3  19   5        9.14        9.15      2.09 o 
  -4  20   5        4.25        2.31      0.95 o 
  -3  20   5       48.90       49.22      2.71 o 
  -2  20   5       91.10       80.29      4.00 o 
  -1  20   5        0.01        1.17      0.82 o 
   0  20   5       32.63       33.38      6.78 o 
   1  20   5       11.14       12.27      3.13 o 
   2  20   5       20.32       16.51      4.00 o 
  -3  21   5      328.53      347.48     10.78 o 
  -2  21   5      113.55      108.66      5.37 o 
  -1  21   5      165.66      187.50      7.19 o 
   0  21   5      220.82      258.33     10.78 o 
   1  21   5      277.15      308.72     16.14 o 
  -9   0   6       58.77       55.22      6.60 o 
  -8   0   6        7.93        7.75      2.22 o 
  -7   0   6      154.58      176.39      7.06 o 
  -6   0   6       89.37       85.90      3.83 o 
  -5   0   6       40.88       47.97      3.04 o 
  -4   0   6      517.54      486.31      9.73 o 
  -3   0   6       20.64       17.63      2.97 o 
  -2   0   6      378.92      334.61      4.24 o 
  -1   0   6     1995.13     2027.88    107.37 o 
   0   0   6      276.80      232.19      4.75 o 
   1   0   6        0.23        3.91      0.96 o 
   2   0   6     2421.48     2520.33     11.46 o 
   3   0   6      432.26      339.75     26.73 o 
   4   0   6      562.84      572.50     36.66 o 
   5   0   6       60.72       50.61      3.31 o 
   6   0   6      117.29      127.03     10.03 o 
  -9   1   6        0.15        0.99      0.83 o 
  -8   1   6        1.77        1.85      0.65 o 
  -7   1   6        6.74        5.60      1.14 o 
  -6   1   6      432.08      467.29     10.15 o 
  -5   1   6      306.19      341.85     10.26 o 
  -4   1   6       31.52       34.27      1.09 o 
  -3   1   6      346.13      328.33     16.68 o 
  -2   1   6       93.50      102.85      2.76 o 
  -1   1   6       21.05       27.61      0.91 o 
   0   1   6      171.24      173.18      2.48 o 
   1   1   6        0.51        3.68      0.65 o 
   2   1   6        2.07        1.08      0.71 o 
   3   1   6      451.22      433.06     11.30 o 
   4   1   6      664.04      650.42     30.72 o 
   5   1   6        0.85        1.52      0.68 o 
   6   1   6        7.67        7.03      2.63 o 
  -9   2   6       17.88       11.81      4.43 o 
  -8   2   6       33.27       42.65      6.27 o 
  -7   2   6       40.16       40.75      3.30 o 
  -6   2   6     1585.22     1721.90     36.93 o 
  -5   2   6        6.90        7.87      1.71 o 
  -4   2   6       63.59       64.22      2.63 o 
  -3   2   6     1622.37     1646.18     40.65 o 
  -2   2   6      114.46       86.79      1.99 o 
  -1   2   6     3962.79     4440.03     76.78 o 
   0   2   6     1106.23     1028.84      9.62 o 
   1   2   6       72.61       85.43      1.84 o 
   2   2   6      200.11      166.25      7.91 o 
   3   2   6     1266.98     1305.84     27.81 o 
   4   2   6       48.49       45.51      2.04 o 
   5   2   6      688.35      676.12     12.84 o 
   6   2   6       88.68       92.86      3.47 o 
  -8   3   6       39.42       30.90      2.67 o 
  -7   3   6       73.23       73.98      2.51 o 
  -6   3   6       96.69       92.65      9.80 o 
  -5   3   6        0.20        4.09      0.93 o 
  -4   3   6        0.00        0.41      0.25 o 
  -3   3   6      214.27      206.92      5.77 o 
  -2   3   6      909.12      968.63     17.38 o 
  -1   3   6        8.36       14.98      0.98 o 
   0   3   6      441.90      462.76      5.17 o 
   1   3   6       13.63        3.74      0.85 o 
   2   3   6        0.09        1.86      0.70 o 
   3   3   6     2215.97     2173.77     61.92 o 
   4   3   6        0.11        1.47      0.66 o 
   5   3   6       50.64       46.47      2.84 o 
   6   3   6      108.40      108.18      3.96 o 
  -8   4   6       66.13       57.20      3.79 o 
  -7   4   6       14.79       13.08      1.82 o 
  -6   4   6      970.35      970.49     52.76 o 
  -5   4   6      228.88      233.82     12.89 o 
  -4   4   6      245.83      245.46      4.48 o 
  -3   4   6      850.40      873.13     13.10 o 
  -2   4   6      314.85      309.39      4.11 o 
  -1   4   6     3996.97     4544.07    124.97 o 
   0   4   6      551.30      544.15     13.82 o 
   1   4   6      259.71      246.15      6.73 o 
   2   4   6      386.95      408.05     10.96 o 
   3   4   6     1049.00     1035.64     13.80 o 
   4   4   6      314.22      308.53      9.93 o 
   5   4   6      113.90      123.93      7.13 o 
   6   4   6        3.68        3.80      1.52 o 
  -8   5   6      281.51      250.49     17.79 o 
  -7   5   6        5.73        5.47      1.22 o 
  -6   5   6       53.56       45.84      3.88 o 
  -5   5   6       14.99       11.64      1.42 o 
  -4   5   6        2.14        1.29      0.34 o 
  -3   5   6      872.93     1047.20     18.42 o 
  -2   5   6      160.54      180.05      4.97 o 
  -1   5   6      784.37      817.28     11.17 o 
   0   5   6      118.22      127.79      3.50 o 
   1   5   6      284.02      298.92      6.01 o 
   2   5   6       79.12       65.76      4.26 o 
   3   5   6       18.31       14.95      3.00 o 
   4   5   6      158.16      160.74      5.26 o 
   5   5   6      296.45      262.09      8.59 o 
   6   5   6      158.25      157.10      6.55 o 
  -8   6   6       69.88       62.96      5.31 o 
  -7   6   6      351.71      349.22     18.81 o 
  -6   6   6       58.36       69.16      3.19 o 
  -5   6   6      127.39      127.08      5.04 o 
  -4   6   6      556.63      555.53     14.15 o 
  -3   6   6      709.91      682.63     24.28 o 
  -2   6   6      582.81      549.59      9.19 o 
  -1   6   6       77.83      127.44      2.68 o 
   0   6   6       81.07       64.99      1.81 o 
   1   6   6      520.28      471.63     11.31 o 
   2   6   6     1202.62     1198.03     32.94 o 
   3   6   6      971.14      878.64     11.53 o 
   4   6   6       51.84       50.62      6.07 o 
   5   6   6       63.75       58.71      2.69 o 
   6   6   6      240.27      256.96      9.26 o 
  -8   7   6       15.54       15.07      3.22 o 
  -7   7   6       81.64       81.60      4.68 o 
  -6   7   6       58.21       53.45      2.12 o 
  -5   7   6        1.78        2.97      0.59 o 
  -4   7   6      240.67      235.51      8.91 o 
  -3   7   6      581.66      582.90     11.22 o 
  -2   7   6      894.12      899.62     23.15 o 
  -1   7   6      192.17      188.35      4.21 o 
   0   7   6      540.86      567.61     11.15 o 
   1   7   6       12.90       15.11      2.40 o 
   2   7   6      111.77      113.31      3.06 o 
   3   7   6      204.69      189.68      4.51 o 
   4   7   6        9.06        7.28      1.84 o 
   5   7   6       82.89       96.62      4.60 o 
   6   7   6       48.95       49.37      8.44 o 
  -8   8   6        1.28        2.52      1.28 o 
  -7   8   6        2.12        2.61      1.52 o 
  -6   8   6       48.63       53.07      7.56 o 
  -5   8   6        1.56        2.11      0.52 o 
  -4   8   6      155.90      132.41      2.65 o 
  -3   8   6       81.85       85.99      1.56 o 
  -2   8   6      146.98      151.85      5.54 o 
  -1   8   6      176.57      171.44      3.30 o 
   0   8   6      249.34      241.54      7.78 o 
   1   8   6      206.48      194.97      5.49 o 
   2   8   6     1039.25     1014.09     20.06 o 
   3   8   6        0.70        1.43      1.05 o 
   4   8   6        2.16        1.81      1.18 o 
   5   8   6        3.80        4.94      1.68 o 
   6   8   6       19.73        9.94      4.03 o 
  -8   9   6        1.61        2.52      1.08 o 
  -7   9   6       99.83      107.15      5.55 o 
  -6   9   6       83.24       75.73      4.11 o 
  -5   9   6      110.54      101.62      3.90 o 
  -4   9   6       45.04       43.65      1.38 o 
  -3   9   6       79.94       78.74      1.54 o 
  -2   9   6      176.64      195.07      8.08 o 
  -1   9   6       80.03       71.96      1.45 o 
   0   9   6      558.87      550.48     16.69 o 
   1   9   6       49.18       42.44      2.44 o 
   2   9   6      146.53      136.88      3.56 o 
   3   9   6      246.69      245.78      3.96 o 
   4   9   6       89.19       84.00      2.68 o 
   5   9   6        2.50        2.15      1.04 o 
   6   9   6      123.14      126.41      5.02 o 
  -8  10   6       47.21       49.41      3.75 o 
  -7  10   6      246.18      240.00     12.53 o 
  -6  10   6        0.60        1.54      0.59 o 
  -5  10   6      324.82      304.11     12.16 o 
  -4  10   6      252.77      261.24      8.11 o 
  -3  10   6      130.49      129.52      2.21 o 
  -2  10   6      691.33      641.82     12.39 o 
  -1  10   6       17.78       18.81      1.21 o 
   0  10   6      107.94      102.58      2.81 o 
   1  10   6      860.71      804.36     13.36 o 
   2  10   6      323.34      332.62      5.87 o 
   3  10   6       74.23       82.87      3.02 o 
   4  10   6       11.51       10.92      2.42 o 
   5  10   6      107.82      104.49      3.62 o 
   6  10   6      127.62      136.17      5.60 o 
  -7  11   6       70.69       70.78      4.77 o 
  -6  11   6        2.32        3.22      1.12 o 
  -5  11   6       20.37       18.56      1.25 o 
  -4  11   6      327.92      353.57      7.00 o 
  -3  11   6     1730.04     1826.77     23.46 o 
  -2  11   6       92.71       84.19      4.91 o 
  -1  11   6        0.00        1.51      0.68 o 
   0  11   6      100.74       88.95      2.64 o 
   1  11   6     1220.60     1140.95     49.04 o 
   2  11   6        0.05        1.16      0.74 o 
   3  11   6      366.87      356.03     11.19 o 
   4  11   6       51.54       45.21      3.02 o 
   5  11   6        1.11        0.67      1.37 o 
  -7  12   6      251.98      254.81     12.14 o 
  -6  12   6      658.16      694.88     24.98 o 
  -5  12   6        8.37        7.43      1.45 o 
  -4  12   6        0.68        2.01      0.87 o 
  -3  12   6      427.39      399.27     10.62 o 
  -2  12   6     1696.14     1665.17     36.42 o 
  -1  12   6     1486.86     1438.20     27.54 o 
   0  12   6     1836.27     1884.22     57.13 o 
   1  12   6        0.13        0.44      0.54 o 
   2  12   6      306.86      307.67      7.10 o 
   3  12   6      358.93      355.04     11.87 o 
   4  12   6       89.61       83.28      6.29 o 
   5  12   6      386.33      428.52     19.31 o 
  -7  13   6       82.17       68.88      3.77 o 
  -6  13   6        5.41        4.61      1.43 o 
  -5  13   6        0.07        1.07      0.86 o 
  -4  13   6        5.53        8.69      1.48 o 
  -3  13   6      254.35      241.93      4.68 o 
  -2  13   6      444.00      419.02      9.82 o 
  -1  13   6       68.78       68.69      1.59 o 
   0  13   6      228.17      206.53      5.85 o 
   1  13   6       11.54       13.15      1.91 o 
   2  13   6       29.16       27.02      3.98 o 
   3  13   6      309.04      317.77     11.63 o 
   4  13   6       54.79       66.53      4.97 o 
   5  13   6       19.50       28.82      8.13 o 
  -7  14   6        3.35        4.56      1.56 o 
  -6  14   6        3.58        2.54      1.84 o 
  -5  14   6        3.80        3.74      0.83 o 
  -4  14   6       23.75       24.20      2.86 o 
  -3  14   6        2.66        3.18      0.86 o 
  -2  14   6      289.56      294.48      7.98 o 
  -1  14   6       66.23       67.84      1.92 o 
   0  14   6      173.71      159.24      3.23 o 
   1  14   6        3.08        3.38      1.78 o 
   2  14   6       45.99       49.34      4.23 o 
   3  14   6       24.85       25.50      5.00 o 
   4  14   6      172.22      186.59      8.35 o 
  -6  15   6        0.09        0.99      1.00 o 
  -5  15   6        4.52        4.40      1.05 o 
  -4  15   6        0.11        1.19      0.92 o 
  -3  15   6      126.38      123.39      4.97 o 
  -2  15   6      100.77       91.23      2.71 o 
  -1  15   6        1.13        1.38      0.65 o 
   0  15   6      473.32      446.83      4.50 o 
   1  15   6      120.10      118.38      3.34 o 
   2  15   6       26.44       21.31      3.57 o 
   3  15   6      136.45      156.36      3.84 o 
   4  15   6       28.14       20.15      4.18 o 
  -6  16   6       85.08       85.05      6.15 o 
  -5  16   6       14.05       14.26      3.26 o 
  -4  16   6      293.26      310.14      7.94 o 
  -3  16   6      530.92      559.48     13.28 o 
  -2  16   6       59.95       62.35      2.06 o 
  -1  16   6      145.95      148.62      3.37 o 
   0  16   6       15.03       13.86      2.10 o 
   1  16   6      304.08      308.08      9.19 o 
   2  16   6      107.81       94.19      4.54 o 
   3  16   6      134.48      127.68      4.64 o 
   4  16   6       26.86       24.42      4.75 o 
  -5  17   6      116.52      121.31      3.52 o 
  -4  17   6        0.32        0.44      0.96 o 
  -3  17   6       78.65       87.25      2.41 o 
  -2  17   6       82.96       89.91      4.06 o 
  -1  17   6       25.98       26.99      2.19 o 
   0  17   6        7.56        5.99      1.21 o 
   1  17   6        5.18        8.27      1.64 o 
   2  17   6       10.58       10.72      2.37 o 
   3  17   6        3.12        2.91      1.42 o 
  -5  18   6      285.65      323.15     10.41 o 
  -4  18   6      317.82      324.17      7.26 o 
  -3  18   6      152.50      170.45      8.17 o 
  -2  18   6       25.67       19.86      3.38 o 
  -1  18   6      523.83      523.09     12.50 o 
   0  18   6       43.30       40.34      2.22 o 
   1  18   6       40.28       33.44      5.17 o 
   2  18   6     1119.62     1140.03     44.75 o 
   3  18   6       93.51      100.99      3.86 o 
  -4  19   6        3.65        4.03      0.83 o 
  -3  19   6        6.57        6.48      1.25 o 
  -2  19   6       53.20       56.14      1.94 o 
  -1  19   6        5.97        7.69      1.36 o 
   0  19   6      191.31      181.99      5.78 o 
   1  19   6      175.18      200.05      5.53 o 
   2  19   6      253.68      279.21      9.01 o 
  -3  20   6        1.81        3.00      0.96 o 
  -2  20   6       11.51       11.25      3.04 o 
  -1  20   6       50.13       54.52      2.70 o 
   0  20   6        0.07        1.43      1.11 o 
   1  20   6       44.67       46.60      3.64 o 
  -2  21   6        4.70        3.30      0.93 o 
  -1  21   6       92.04       93.56      3.87 o 
   0  21   6       48.22       54.36      4.80 o 
  -8   1   7        3.29        7.54      1.42 o 
  -7   1   7       85.31       91.04      2.33 o 
  -6   1   7        8.10        8.74      1.50 o 
  -5   1   7      618.42      571.37     18.92 o 
  -4   1   7      127.22      128.75      3.91 o 
  -3   1   7     1574.17     1544.99     57.27 o 
  -2   1   7      920.71      892.71     25.64 o 
  -1   1   7       83.11      106.20      2.29 o 
   0   1   7     1233.22     1226.54     11.24 o 
   1   1   7     1040.36     1072.35     10.09 o 
   2   1   7      277.81      280.65      4.57 o 
   3   1   7     1125.08     1154.88     11.47 o 
   4   1   7       28.01       29.56      1.89 o 
   5   1   7       72.58       70.45      4.74 o 
   6   1   7       28.79       27.71      9.06 o 
  -8   2   7      165.55      159.38      5.86 o 
  -7   2   7      211.80      207.91      4.89 o 
  -6   2   7      176.34      177.56      4.91 o 
  -5   2   7        4.86        5.92      1.05 o 
  -4   2   7      149.40      145.08      4.00 o 
  -3   2   7      141.55      139.30      4.20 o 
  -2   2   7      127.89      135.98      3.73 o 
  -1   2   7      956.64      972.18      8.91 o 
   0   2   7       57.02       86.56      1.96 o 
   1   2   7      424.14      397.69      6.75 o 
   2   2   7       73.66       80.49      2.07 o 
   3   2   7      256.90      248.09      4.91 o 
   4   2   7       51.20       53.33      3.14 o 
   5   2   7        6.85        5.13      1.71 o 
   6   2   7       47.24       36.72      8.59 o 
  -8   3   7     1147.26     1084.99     45.27 o 
  -7   3   7       67.90       66.58      5.33 o 
  -6   3   7        8.70        9.87      1.74 o 
  -5   3   7       15.79       15.34      2.52 o 
  -4   3   7        0.39        0.89      0.33 o 
  -3   3   7      127.45      141.39      3.51 o 
  -2   3   7      347.65      332.64      8.15 o 
  -1   3   7      626.75      652.51     13.34 o 
   0   3   7       40.68       37.96      1.24 o 
   1   3   7      400.37      383.68      4.89 o 
   2   3   7      373.46      356.02      5.04 o 
   3   3   7      205.60      195.42      5.12 o 
   4   3   7      649.38      594.65     29.47 o 
   5   3   7       37.87       29.75      6.18 o 
   6   3   7       23.82       17.29      6.29 o 
  -8   4   7       54.62       47.41     10.80 o 
  -7   4   7       67.34       67.76      5.47 o 
  -6   4   7      163.22      180.90      6.36 o 
  -5   4   7      225.89      260.14      4.63 o 
  -4   4   7        9.88       25.10      6.03 o 
  -3   4   7      178.70      179.07      8.06 o 
  -2   4   7       17.25       20.69      1.56 o 
  -1   4   7       13.28       16.94      1.71 o 
   0   4   7      147.42      149.47      3.86 o 
   1   4   7      199.24      198.47      3.43 o 
   2   4   7     1372.69     1396.63     38.99 o 
   3   4   7      423.69      380.06     14.61 o 
   4   4   7      332.41      330.59     11.32 o 
   5   4   7      514.42      486.46     14.12 o 
   6   4   7       31.79       26.80     12.14 o 
  -8   5   7     1805.99     1918.13     78.90 o 
  -7   5   7      154.88      181.35      5.45 o 
  -6   5   7      337.87      361.89      6.33 o 
  -5   5   7      274.06      295.06      6.52 o 
  -4   5   7      459.97      422.73     10.63 o 
  -3   5   7       21.17       15.13      1.74 o 
  -2   5   7     1841.50     1861.84     27.55 o 
  -1   5   7      172.47      131.39      2.92 o 
   0   5   7      313.63      287.01      4.22 o 
   1   5   7      778.23      781.55     18.81 o 
   2   5   7        0.36        0.76      1.33 o 
   3   5   7      136.55      107.40      8.71 o 
   4   5   7     1458.21     1465.69     55.29 o 
   5   5   7      291.73      297.22     19.21 o 
   6   5   7      100.94      109.14      7.11 o 
  -8   6   7        5.42        7.67      2.24 o 
  -7   6   7      215.69      226.19      6.65 o 
  -6   6   7       65.94       68.75      2.79 o 
  -5   6   7      144.27      157.90      5.05 o 
  -4   6   7        4.06        4.16      0.61 o 
  -3   6   7      144.38      161.93      5.20 o 
  -2   6   7      145.88      185.94     23.54 o 
  -1   6   7       59.83       58.41      1.62 o 
   0   6   7      182.09      192.63      5.09 o 
   1   6   7       22.04       18.54      3.15 o 
   2   6   7       20.20       14.59      2.70 o 
   3   6   7     2045.07     1905.52     65.50 o 
   4   6   7       99.29      104.24      4.61 o 
   5   6   7       13.46       12.17      2.64 o 
   6   6   7       37.63       33.24     14.05 o 
  -8   7   7       33.12       22.91      5.25 o 
  -7   7   7       16.47       17.89      3.92 o 
  -6   7   7       84.35       86.46      3.42 o 
  -5   7   7       45.03       46.28      1.45 o 
  -4   7   7      237.63      235.86      2.94 o 
  -3   7   7      190.00      191.19      6.09 o 
  -2   7   7       40.15       48.24      1.67 o 
  -1   7   7      796.91      752.90     16.74 o 
   0   7   7      951.09      943.97     13.56 o 
   1   7   7     1172.81     1136.63     39.01 o 
   2   7   7       68.68       62.48      2.74 o 
   3   7   7        1.01        1.93      1.11 o 
   4   7   7      216.08      237.21      6.91 o 
   5   7   7       17.05       18.14      4.30 o 
   6   7   7       49.57       43.40      3.31 o 
  -8   8   7        0.58        0.36      1.21 o 
  -7   8   7      112.48      113.47      6.36 o 
  -6   8   7      105.89      128.16      4.42 o 
  -5   8   7       29.05       25.61      1.70 o 
  -4   8   7       29.99       27.34      1.47 o 
  -3   8   7      148.77      158.24      4.27 o 
  -2   8   7      252.52      256.33      4.46 o 
  -1   8   7      192.10      179.70      3.34 o 
   0   8   7       18.84       22.50      2.70 o 
   1   8   7       63.49       80.57      3.43 o 
   2   8   7      405.46      351.00      8.90 o 
   3   8   7      148.72      113.39      4.28 o 
   4   8   7        2.68        4.38      1.63 o 
   5   8   7      145.55      145.47      6.18 o 
  -8   9   7       11.51        8.10      1.87 o 
  -7   9   7       11.80        9.32      2.10 o 
  -6   9   7       53.84       58.26      9.90 o 
  -5   9   7       64.45       64.23      3.33 o 
  -4   9   7       55.38       56.56      1.35 o 
  -3   9   7      107.12       99.14      2.69 o 
  -2   9   7      350.88      355.16      3.63 o 
  -1   9   7       49.36       46.77      1.64 o 
   0   9   7       69.73       67.55      4.10 o 
   1   9   7        9.88        6.92      1.09 o 
   2   9   7       57.49       56.45      3.94 o 
   3   9   7       76.87       76.16      2.79 o 
   4   9   7       72.49       76.38      3.42 o 
   5   9   7       21.82       16.01      4.59 o 
  -7  10   7       65.69       65.61      4.70 o 
  -6  10   7        5.87        3.40      1.61 o 
  -5  10   7      439.48      450.18     12.84 o 
  -4  10   7       10.62       10.28      1.50 o 
  -3  10   7        8.48        7.82      1.00 o 
  -2  10   7      440.74      430.12     13.71 o 
  -1  10   7        7.51        8.73      0.92 o 
   0  10   7       55.75       57.93      2.41 o 
   1  10   7      645.09      535.50     12.10 o 
   2  10   7        6.20        1.57      0.94 o 
   3  10   7      116.63       97.72      2.80 o 
   4  10   7       29.86       23.04      4.93 o 
   5  10   7      118.02      121.95      3.98 o 
  -7  11   7       11.90       14.87      3.30 o 
  -6  11   7        0.80        2.00      1.41 o 
  -5  11   7      540.55      558.30     20.83 o 
  -4  11   7      756.16      751.14     14.08 o 
  -3  11   7     2380.72     2364.92     47.84 o 
  -2  11   7        3.54        6.83      1.97 o 
  -1  11   7     1031.66     1039.26     40.85 o 
   0  11   7      919.22      875.75     26.16 o 
   1  11   7     1364.74     1276.33     32.28 o 
   2  11   7      237.38      219.93      4.27 o 
   3  11   7      513.12      502.81      8.94 o 
   4  11   7      296.38      327.11     10.84 o 
   5  11   7      174.35      197.44      8.05 o 
  -7  12   7        0.08       -0.51      1.98 o 
  -6  12   7      148.31      152.49      5.56 o 
  -5  12   7      191.89      174.70      6.79 o 
  -4  12   7       60.61       59.34      2.53 o 
  -3  12   7      193.50      190.06      5.18 o 
  -2  12   7        6.47        6.76      0.90 o 
  -1  12   7      370.65      365.01      9.50 o 
   0  12   7      239.25      211.97     10.17 o 
   1  12   7       75.21       63.20      2.03 o 
   2  12   7       20.91       13.41      1.98 o 
   3  12   7        6.49        6.92      1.12 o 
   4  12   7       21.70       22.22      5.02 o 
   5  12   7       61.12       64.85      3.78 o 
  -7  13   7       77.30       79.95      6.78 o 
  -6  13   7        5.88        5.86      2.09 o 
  -5  13   7       11.27       11.24      2.13 o 
  -4  13   7      252.63      275.75     11.25 o 
  -3  13   7      485.30      476.01      9.17 o 
  -2  13   7     1933.16     1884.11     85.84 o 
  -1  13   7      558.37      483.58      6.77 o 
   0  13   7      148.58      150.56      7.94 o 
   1  13   7      183.91      190.63      6.59 o 
   2  13   7       44.05       41.83      4.61 o 
   3  13   7        9.63       10.05      2.13 o 
   4  13   7      411.34      444.58     28.28 o 
  -6  14   7       58.40       53.75      4.52 o 
  -5  14   7      309.41      302.29      6.68 o 
  -4  14   7        6.32        6.33      1.03 o 
  -3  14   7       22.01       21.93      2.93 o 
  -2  14   7       47.25       43.53      1.85 o 
  -1  14   7       25.67       33.44      5.67 o 
   0  14   7      113.50      102.32      5.47 o 
   1  14   7      135.02      154.97      5.90 o 
   2  14   7      382.24      412.57     19.52 o 
   3  14   7        0.33        1.60      1.50 o 
   4  14   7      111.24      114.21     13.16 o 
  -6  15   7       66.16       70.32      5.25 o 
  -5  15   7       91.75       93.84      2.77 o 
  -4  15   7       60.13       62.48      2.39 o 
  -3  15   7      128.64      116.84      3.15 o 
  -2  15   7      475.90      478.22      5.01 o 
  -1  15   7       15.37       15.70      2.37 o 
   0  15   7       27.89       23.68      3.05 o 
   1  15   7        0.03        1.57      0.66 o 
   2  15   7       12.69       17.06      2.45 o 
   3  15   7        0.06        1.75      1.08 o 
   4  15   7       22.26       19.47      4.70 o 
  -6  16   7       47.58       36.88      4.17 o 
  -5  16   7        3.61        4.04      1.07 o 
  -4  16   7       90.79       98.35      4.35 o 
  -3  16   7       44.76       45.42      2.98 o 
  -2  16   7      337.57      314.17      4.77 o 
  -1  16   7      247.51      249.12      7.73 o 
   0  16   7       32.17       24.52      3.84 o 
   1  16   7       66.06       80.78      3.87 o 
   2  16   7        0.36        3.21      1.33 o 
   3  16   7        0.92        2.44      1.05 o 
  -5  17   7      258.53      260.22     11.13 o 
  -4  17   7        0.21        0.91      1.17 o 
  -3  17   7      388.98      381.57     16.76 o 
  -2  17   7      107.79      107.76      3.35 o 
  -1  17   7      195.61      188.04      7.78 o 
   0  17   7      939.24      920.17     52.35 o 
   1  17   7      180.49      166.75      5.85 o 
   2  17   7      278.13      288.80     11.00 o 
   3  17   7      201.27      228.53      7.39 o 
  -4  18   7       15.54       11.21      2.78 o 
  -3  18   7       17.61       23.70      2.35 o 
  -2  18   7       36.24       34.95      5.67 o 
  -1  18   7       54.61       54.87      3.89 o 
   0  18   7      186.84      203.68      6.55 o 
   1  18   7       39.20       32.36      5.20 o 
   2  18   7        0.38        2.17      1.00 o 
  -4  19   7        0.64        0.99      0.57 o 
  -3  19   7       93.57       87.59      3.46 o 
  -2  19   7       31.24       32.67      2.93 o 
  -1  19   7       38.86       36.51      2.62 o 
   0  19   7      115.69      117.43      4.34 o 
   1  19   7       85.96       83.81      3.60 o 
  -2  20   7        1.65        2.38      1.20 o 
  -1  20   7       25.01       19.78      5.76 o 
   0  20   7        6.80        6.80      1.75 o 
  -8   0   8       31.91       27.64      8.43 o 
  -7   0   8      125.96      120.63     12.93 o 
  -6   0   8      254.61      257.08     17.63 o 
  -5   0   8      881.19      970.58     14.32 o 
  -4   0   8     1330.25     1322.30     96.86 o 
  -3   0   8       26.66       29.51      2.00 o 
  -2   0   8      364.98      357.96     24.69 o 
  -1   0   8     2967.93     3112.51    113.48 o 
   0   0   8      511.25      512.83     16.86 o 
   1   0   8     2789.65     2575.57     81.08 o 
   2   0   8      114.73      134.92      7.59 o 
   3   0   8      110.51      104.00      3.97 o 
   4   0   8       67.29       64.35      4.43 o 
   5   0   8       93.94      103.45      8.37 o 
   6   0   8       36.35       18.84     12.71 o 
  -8   1   8       26.10       18.70      4.46 o 
  -7   1   8        2.48        2.95      1.02 o 
  -6   1   8      167.97      156.42      9.21 o 
  -5   1   8      653.62      635.54     28.87 o 
  -4   1   8        8.66        7.38      1.17 o 
  -3   1   8        1.42        3.44      0.72 o 
  -2   1   8       70.58       69.81      2.33 o 
  -1   1   8        3.03        4.31      1.02 o 
   0   1   8      182.05      189.19      2.49 o 
   1   1   8     3462.59     3333.03     59.78 o 
   2   1   8      480.45      486.89     11.05 o 
   3   1   8       89.92       92.46      2.55 o 
   4   1   8       14.70       11.66      3.12 o 
   5   1   8       28.73       24.13      5.71 o 
   6   1   8        0.39        2.87      1.55 o 
  -8   2   8       44.34       35.74      2.94 o 
  -7   2   8      114.93      110.07      4.23 o 
  -6   2   8       12.16       15.63      2.43 o 
  -5   2   8        6.04        6.93      1.39 o 
  -4   2   8       81.21       67.05      1.83 o 
  -3   2   8        0.35        3.09      1.15 o 
  -2   2   8      259.35      254.15      9.50 o 
  -1   2   8        1.07        2.21      0.60 o 
   0   2   8       78.02       76.72      1.71 o 
   1   2   8       18.30       16.11      1.47 o 
   2   2   8      966.10      894.64     26.43 o 
   3   2   8      279.08      273.92      5.71 o 
   4   2   8        2.75        4.39      1.21 o 
   5   2   8       20.16       18.69      6.62 o 
  -8   3   8      214.95      184.69      7.74 o 
  -7   3   8       45.02       41.88      5.52 o 
  -6   3   8       15.03       14.76      2.63 o 
  -5   3   8      427.12      432.23      4.35 o 
  -4   3   8       21.06       19.09      1.99 o 
  -3   3   8     1551.33     1710.80     51.68 o 
  -2   3   8        0.08        3.12      0.83 o 
  -1   3   8       21.95       18.18      1.93 o 
   0   3   8      922.98      909.02      6.42 o 
   1   3   8     1321.15     1344.74     12.32 o 
   2   3   8       21.80       25.30      4.95 o 
   3   3   8      935.66      952.41     19.91 o 
   4   3   8       72.98       69.93      3.57 o 
   5   3   8      105.20      107.35      5.45 o 
  -8   4   8      111.12      114.30      3.74 o 
  -7   4   8       39.23       40.27      2.28 o 
  -6   4   8       41.74       43.90      3.15 o 
  -5   4   8       26.16       27.89      1.09 o 
  -4   4   8        0.89        1.41      0.54 o 
  -3   4   8     1814.00     1948.65     54.23 o 
  -2   4   8       37.53       34.21      2.72 o 
  -1   4   8      712.32      751.67     13.26 o 
   0   4   8      127.44      134.22      2.54 o 
   1   4   8      139.71      134.54      4.27 o 
   2   4   8      820.10      848.49     21.69 o 
   3   4   8       24.19       35.04      2.92 o 
   4   4   8      208.76      216.68      8.46 o 
   5   4   8      151.83      136.97     14.23 o 
  -8   5   8      128.57      111.72      5.21 o 
  -7   5   8       55.13       59.80      2.75 o 
  -6   5   8        0.63        1.82      1.04 o 
  -5   5   8        1.00        1.11      0.63 o 
  -4   5   8       47.35       49.10      2.19 o 
  -3   5   8      315.62      357.05      9.81 o 
  -2   5   8      272.10      275.19      7.97 o 
  -1   5   8       17.64       21.32      1.52 o 
   0   5   8      457.51      427.27     15.64 o 
   1   5   8      167.44      172.55      5.35 o 
   2   5   8      185.62      172.23      5.59 o 
   3   5   8       54.23       45.15      5.18 o 
   4   5   8       13.69       14.84      3.52 o 
   5   5   8        8.94       13.37      4.07 o 
  -8   6   8        1.76        4.57      2.42 o 
  -7   6   8       11.39       11.42      3.14 o 
  -6   6   8      347.24      363.04      9.32 o 
  -5   6   8       78.84       82.10      2.36 o 
  -4   6   8      773.42      791.27     25.04 o 
  -3   6   8       18.43       14.08      1.64 o 
  -2   6   8      272.56      257.42      5.43 o 
  -1   6   8      751.97      757.30     19.20 o 
   0   6   8      290.68      245.45      7.24 o 
   1   6   8       60.19       46.14      2.10 o 
   2   6   8      904.09      910.56     34.33 o 
   3   6   8      760.52      696.94     23.25 o 
   4   6   8       80.60       96.96      4.65 o 
   5   6   8      219.64      226.59      7.65 o 
  -8   7   8      124.15      123.30      4.55 o 
  -7   7   8        0.22        1.86      1.40 o 
  -6   7   8       17.13       16.80      3.07 o 
  -5   7   8        9.67       11.70      1.65 o 
  -4   7   8       12.09       16.25      1.89 o 
  -3   7   8      176.42      193.27      2.81 o 
  -2   7   8       49.57       49.26      1.75 o 
  -1   7   8       40.02       38.56      2.19 o 
   0   7   8        3.67        4.58      1.43 o 
   1   7   8      886.50      830.61     27.22 o 
   2   7   8       20.70       16.84      2.43 o 
   3   7   8      129.15      113.69      6.45 o 
   4   7   8       55.03       63.73      3.93 o 
   5   7   8       17.13       17.33      4.42 o 
  -8   8   8        0.04        1.21      1.28 o 
  -7   8   8       25.09       24.51      5.29 o 
  -6   8   8        0.13        0.55      1.47 o 
  -5   8   8      399.09      444.61     10.92 o 
  -4   8   8      313.60      322.68      4.76 o 
  -3   8   8      205.97      210.31      5.94 o 
  -2   8   8      107.27      115.28      2.89 o 
  -1   8   8      574.10      504.56     13.85 o 
   0   8   8       15.08       17.67      2.94 o 
   1   8   8      110.38      114.08      4.38 o 
   2   8   8        0.01        0.96      1.28 o 
   3   8   8       80.66       88.42      3.63 o 
   4   8   8        6.83        8.22      2.38 o 
   5   8   8        3.51        3.39      1.22 o 
  -7   9   8       18.99       17.27      5.58 o 
  -6   9   8       28.41       25.95      4.06 o 
  -5   9   8       36.85       37.89      1.72 o 
  -4   9   8      371.07      365.50      6.66 o 
  -3   9   8       91.10       93.40      3.91 o 
  -2   9   8        4.97        4.59      0.72 o 
  -1   9   8      267.12      241.78     10.75 o 
   0   9   8      458.26      478.03      8.99 o 
   1   9   8       64.28       44.85      2.76 o 
   2   9   8       50.57       48.16      2.56 o 
   3   9   8      111.41       98.11      3.06 o 
   4   9   8      283.87      283.74      7.21 o 
   5   9   8       34.58       27.64      2.86 o 
  -7  10   8      126.34      142.25      8.24 o 
  -6  10   8       99.42      109.00      4.73 o 
  -5  10   8     1469.57     1509.82     99.71 o 
  -4  10   8        3.06        3.31      1.37 o 
  -3  10   8      140.78      147.73      3.63 o 
  -2  10   8       76.19       66.68      3.27 o 
  -1  10   8      268.05      239.27      4.13 o 
   0  10   8      380.32      381.39      7.75 o 
   1  10   8      517.95      461.49     14.22 o 
   2  10   8       52.19       60.59      2.46 o 
   3  10   8       62.04       56.26      2.50 o 
   4  10   8       17.97       17.46      3.94 o 
  -7  11   8       61.33       63.99      3.59 o 
  -6  11   8       52.17       48.62      8.41 o 
  -5  11   8       80.61       86.18      5.14 o 
  -4  11   8       52.99       49.86      1.84 o 
  -3  11   8      114.98      118.48      4.42 o 
  -2  11   8       26.07       60.13     11.53 o 
  -1  11   8      121.33      113.10      3.78 o 
   0  11   8       31.08       25.18      3.25 o 
   1  11   8      166.88      136.59      4.48 o 
   2  11   8       11.62       13.47      1.71 o 
   3  11   8       39.10       42.50      3.36 o 
   4  11   8        3.77        4.12      1.03 o 
  -7  12   8       16.43       15.69      5.59 o 
  -6  12   8      345.31      341.63      9.36 o 
  -5  12   8       83.03       87.03      3.80 o 
  -4  12   8      299.00      301.68      8.18 o 
  -3  12   8      152.38      161.56      3.42 o 
  -2  12   8      268.56      252.75      6.11 o 
  -1  12   8     1357.49     1473.98     51.75 o 
   0  12   8      113.81      123.07      3.16 o 
   1  12   8        8.33        8.45      1.29 o 
   2  12   8      811.34      817.88     16.07 o 
   3  12   8      321.86      376.22      6.92 o 
   4  12   8       87.69       87.60      6.52 o 
  -6  13   8        1.04        2.25      1.25 o 
  -5  13   8       61.80       58.15      2.21 o 
  -4  13   8      365.02      350.83     11.60 o 
  -3  13   8      266.43      264.41     12.10 o 
  -2  13   8      124.16      127.24      4.22 o 
  -1  13   8       11.87       15.88      2.24 o 
   0  13   8      157.66      168.15      3.86 o 
   1  13   8       47.16       46.73      2.57 o 
   2  13   8      250.02      247.71      8.98 o 
   3  13   8      103.95      100.02      4.73 o 
   4  13   8      101.12      101.18      4.60 o 
  -6  14   8       53.09       56.73      4.52 o 
  -5  14   8       21.57       17.99      3.02 o 
  -4  14   8      117.49      105.55      7.30 o 
  -3  14   8       72.40       66.82      2.20 o 
  -2  14   8      755.06      703.19     12.80 o 
  -1  14   8       15.69       12.47      1.88 o 
   0  14   8        6.72        4.57      1.18 o 
   1  14   8        0.60        3.20      1.15 o 
   2  14   8       63.85       85.14      2.79 o 
   3  14   8      180.21      245.17     14.98 o 
  -6  15   8        7.87        7.20      2.46 o 
  -5  15   8        0.31        1.23      0.98 o 
  -4  15   8      358.23      371.25     25.90 o 
  -3  15   8       82.20       82.60      2.78 o 
  -2  15   8      206.16      189.53      5.17 o 
  -1  15   8      169.09      169.79      4.60 o 
   0  15   8        7.02        4.21      1.06 o 
   1  15   8        8.65        8.90      1.90 o 
   2  15   8        6.34        8.30      2.25 o 
   3  15   8       97.93      137.20     10.37 o 
  -5  16   8       10.60        9.74      2.04 o 
  -4  16   8      383.98      408.55     29.26 o 
  -3  16   8        9.81        7.62      1.58 o 
  -2  16   8      147.72      138.63      4.02 o 
  -1  16   8       94.21       95.30      2.51 o 
   0  16   8      167.99      162.66      4.92 o 
   1  16   8       84.44       75.12      4.24 o 
   2  16   8       37.20       41.48      4.00 o 
  -5  17   8       32.52       21.68      4.59 o 
  -4  17   8      201.91      189.88     10.28 o 
  -3  17   8       10.79        8.81      1.86 o 
  -2  17   8       26.06       22.54      5.08 o 
  -1  17   8       32.43       26.05      5.28 o 
   0  17   8      165.12      174.14      6.10 o 
   1  17   8       98.00       99.03      3.22 o 
   2  17   8       10.17        9.02      2.12 o 
  -4  18   8       24.08       17.61      4.85 o 
  -3  18   8      264.19      284.59     15.22 o 
  -2  18   8      135.33      137.76      3.83 o 
  -1  18   8       57.30       44.68      3.09 o 
   0  18   8       27.38       16.12      4.00 o 
   1  18   8      197.30      225.30      7.24 o 
  -3  19   8       31.28       21.29      6.07 o 
  -2  19   8       38.38       34.42      3.47 o 
  -1  19   8        1.54        1.54      0.93 o 
   0  19   8      340.23      339.74     15.82 o 
  -8   1   9       20.44       16.71      3.52 o 
  -7   1   9       82.63       96.03      4.61 o 
  -6   1   9      143.17      149.90     10.46 o 
  -5   1   9       53.85       55.86      2.31 o 
  -4   1   9      130.78      126.74      4.05 o 
  -3   1   9      204.85      201.89      4.82 o 
  -2   1   9      600.11      653.04      8.65 o 
  -1   1   9      498.96      504.33     15.12 o 
   0   1   9      190.76      161.86      3.81 o 
   1   1   9      961.67      963.71     12.47 o 
   2   1   9       52.70       59.09      2.51 o 
   3   1   9       23.84       37.37      6.30 o 
   4   1   9      353.00      328.29     28.08 o 
   5   1   9       37.34       32.87     10.03 o 
  -8   2   9        0.75        1.24      1.28 o 
  -7   2   9       36.35       33.08      3.84 o 
  -6   2   9       10.10       10.38      1.91 o 
  -5   2   9      198.74      219.02      6.92 o 
  -4   2   9        0.33        0.34      0.83 o 
  -3   2   9       16.82       21.30      2.88 o 
  -2   2   9      626.12      645.78     12.93 o 
  -1   2   9       45.26       50.95      2.73 o 
   0   2   9      125.73      123.59      3.12 o 
   1   2   9      466.57      401.59     38.72 o 
   2   2   9       70.60       72.02      3.32 o 
   3   2   9        4.53        7.73      1.97 o 
   4   2   9      127.51      128.63     10.12 o 
   5   2   9       20.63       14.82      5.41 o 
  -8   3   9       39.72       30.07      4.42 o 
  -7   3   9       50.36       50.74      2.78 o 
  -6   3   9        8.98       11.83      2.40 o 
  -5   3   9      520.94      558.73     19.82 o 
  -4   3   9       41.23       34.57      2.42 o 
  -3   3   9        0.02        3.32      1.09 o 
  -2   3   9       36.19       40.17      3.86 o 
  -1   3   9      104.29       91.70      2.09 o 
   0   3   9      869.12      828.34     31.58 o 
   1   3   9      212.16      207.41      5.42 o 
   2   3   9       47.05       45.03      2.73 o 
   3   3   9      238.56      250.11      4.35 o 
   4   3   9       15.82       16.13      3.52 o 
   5   3   9       15.96       12.07      3.37 o 
  -8   4   9       14.08       11.77      3.57 o 
  -7   4   9       16.50       11.89      3.25 o 
  -6   4   9        1.63        2.92      1.14 o 
  -5   4   9        1.90        2.99      0.66 o 
  -4   4   9       54.72       51.86      2.31 o 
  -3   4   9       97.75       98.32      2.77 o 
  -2   4   9      120.07      109.59      3.29 o 
  -1   4   9      106.25      104.75      2.30 o 
   0   4   9      283.52      254.96     10.20 o 
   1   4   9      106.98      104.21      5.46 o 
   2   4   9     1213.39     1156.60     22.98 o 
   3   4   9      249.85      256.60      6.66 o 
   4   4   9       10.69       12.83      3.56 o 
   5   4   9       79.65       79.46      6.87 o 
  -8   5   9      189.72      177.52      7.11 o 
  -7   5   9       30.49       29.66      3.45 o 
  -6   5   9       53.77       58.17      2.32 o 
  -5   5   9      617.45      600.93     27.55 o 
  -4   5   9      132.65      140.90      3.50 o 
  -3   5   9      606.61      583.80     13.51 o 
  -2   5   9      320.54      299.08     10.26 o 
  -1   5   9       79.96       66.92      2.44 o 
   0   5   9      273.58      262.29      6.22 o 
   1   5   9        0.27        0.93      1.24 o 
   2   5   9      138.47      133.70      7.62 o 
   3   5   9      290.81      279.58     38.32 o 
   4   5   9        0.12        1.35      0.94 o 
   5   5   9       62.11       55.09      4.43 o 
  -8   6   9        6.38        7.50      2.04 o 
  -7   6   9       29.02       25.77      7.32 o 
  -6   6   9        0.45        1.92      1.08 o 
  -5   6   9        8.38        8.21      1.87 o 
  -4   6   9      313.34      336.81      9.47 o 
  -3   6   9       48.84       49.96      1.45 o 
  -2   6   9      183.32      170.38      3.86 o 
  -1   6   9       68.99       64.35      7.87 o 
   0   6   9        0.76        2.15      0.93 o 
   1   6   9       47.62       44.94      2.90 o 
   2   6   9      134.84      115.42      4.81 o 
   3   6   9       60.24       51.99      3.58 o 
   4   6   9        3.52        2.46      1.31 o 
   5   6   9       77.76       64.11     13.67 o 
  -8   7   9       57.99       58.13      6.92 o 
  -7   7   9      155.24      156.18      5.10 o 
  -6   7   9       59.17       63.25      3.21 o 
  -5   7   9        1.65        1.55      0.82 o 
  -4   7   9       34.82       50.71      4.19 o 
  -3   7   9      584.35      580.77      5.75 o 
  -2   7   9      395.85      387.11      9.99 o 
  -1   7   9        1.14        3.08      1.11 o 
   0   7   9      110.79      121.73      4.54 o 
   1   7   9     2523.99     2410.43     46.15 o 
   2   7   9      140.69      149.84      4.92 o 
   3   7   9       40.11       42.42      3.81 o 
   4   7   9       95.87       96.72      4.13 o 
  -7   8   9      161.65      168.69      5.93 o 
  -6   8   9        3.24        4.78      1.30 o 
  -5   8   9       82.96       87.97      2.36 o 
  -4   8   9        3.07        4.04      0.82 o 
  -3   8   9      174.03      175.06      5.24 o 
  -2   8   9       68.30       73.89      2.19 o 
  -1   8   9      142.26      147.42      3.99 o 
   0   8   9        2.77        6.41      1.43 o 
   1   8   9        3.95        2.13      1.48 o 
   2   8   9      442.42      439.12     17.31 o 
   3   8   9        5.59       10.82      2.67 o 
   4   8   9      202.41      219.60      7.48 o 
  -7   9   9      203.49      202.63     10.61 o 
  -6   9   9       46.76       45.16      7.08 o 
  -5   9   9      130.59      118.28      5.71 o 
  -4   9   9       16.69       13.00      2.45 o 
  -3   9   9       26.98       25.48      1.94 o 
  -2   9   9       32.13       33.60      1.87 o 
  -1   9   9      783.64      708.21     17.40 o 
   0   9   9       45.97       29.30      3.88 o 
   1   9   9      155.98      120.71      4.36 o 
   2   9   9        4.95        5.23      2.08 o 
   3   9   9        0.12        1.10      1.36 o 
   4   9   9      118.90      140.13      4.61 o 
  -7  10   9      239.40      225.84      6.49 o 
  -6  10   9       89.81       75.02      4.26 o 
  -5  10   9      357.11      357.07     10.54 o 
  -4  10   9       73.55       71.42      2.47 o 
  -3  10   9        6.97       10.03      2.68 o 
  -2  10   9      502.67      500.66      9.66 o 
  -1  10   9      263.64      242.09      5.13 o 
   0  10   9       85.27       80.66      2.46 o 
   1  10   9      149.84      126.09      3.39 o 
   2  10   9      102.77      103.77      3.24 o 
   3  10   9       14.16       11.09      2.56 o 
   4  10   9       23.99       16.80      4.57 o 
  -7  11   9        0.91        2.84      1.63 o 
  -6  11   9       85.99       79.13      4.32 o 
  -5  11   9      121.61      137.95     10.08 o 
  -4  11   9       12.21       11.47      2.03 o 
  -3  11   9      373.17      361.30      3.64 o 
  -2  11   9      483.24      515.99      8.69 o 
  -1  11   9       13.11       16.78      2.69 o 
   0  11   9      884.00      855.52      7.99 o 
   1  11   9      199.14      213.31      4.93 o 
   2  11   9      119.47      106.58      3.67 o 
   3  11   9       36.02       40.76      2.38 o 
   4  11   9      121.56      122.22      4.42 o 
  -6  12   9       36.91       29.39      8.88 o 
  -5  12   9      522.57      623.62     52.17 o 
  -4  12   9      265.24      256.39      7.09 o 
  -3  12   9      439.99      443.93      7.85 o 
  -2  12   9      312.46      319.03     10.78 o 
  -1  12   9       34.09       40.07      3.54 o 
   0  12   9      151.91      141.79      3.75 o 
   1  12   9       48.20       41.38      3.64 o 
   2  12   9        5.91        9.73      1.95 o 
   3  12   9       70.15       73.07      2.50 o 
  -6  13   9       28.94       29.09      3.77 o 
  -5  13   9       46.05       59.30      7.59 o 
  -4  13   9       31.23       28.13      4.08 o 
  -3  13   9      287.79      290.62      6.47 o 
  -2  13   9      202.89      183.56      4.98 o 
  -1  13   9        0.66        1.91      0.70 o 
   0  13   9        7.92       13.69      2.03 o 
   1  13   9       75.05       88.57      2.79 o 
   2  13   9       15.28       14.66      2.97 o 
   3  13   9       44.04       42.54      3.76 o 
  -6  14   9       10.34        7.96      1.96 o 
  -5  14   9      106.59      106.13      5.72 o 
  -4  14   9      143.35      151.08      4.74 o 
  -3  14   9      271.08      270.13      6.87 o 
  -2  14   9       82.80       79.72      2.37 o 
  -1  14   9       27.54       29.61      4.41 o 
   0  14   9       13.17       14.23      2.66 o 
   1  14   9       36.06       37.48      2.77 o 
   2  14   9      136.80      143.42      5.25 o 
   3  14   9        4.95        2.49      1.44 o 
  -5  15   9       10.02        7.51      1.92 o 
  -4  15   9      965.35      868.76     80.06 o 
  -3  15   9       76.19       80.01      2.82 o 
  -2  15   9        1.57        1.92      0.78 o 
  -1  15   9       85.81       92.46      2.56 o 
   0  15   9       48.75       57.45      3.57 o 
   1  15   9      137.02      167.54      4.85 o 
   2  15   9      383.53      451.21     23.23 o 
  -5  16   9       85.26       82.41      4.10 o 
  -4  16   9       37.54       31.12      4.29 o 
  -3  16   9       70.19       74.94      2.42 o 
  -2  16   9      327.64      344.00     10.13 o 
  -1  16   9        7.88        6.91      1.56 o 
   0  16   9        2.23        2.87      0.95 o 
   1  16   9       55.65       65.77      2.31 o 
   2  16   9       10.73       14.30      3.17 o 
  -4  17   9        6.88        5.37      1.61 o 
  -3  17   9        6.75        5.19      1.40 o 
  -2  17   9       98.40       84.67      3.09 o 
  -1  17   9      113.31      113.72      3.29 o 
   0  17   9      194.26      226.24      4.54 o 
   1  17   9       95.23       74.42      3.31 o 
  -3  18   9       10.44        7.54      2.24 o 
  -2  18   9      131.39      127.43      3.86 o 
  -1  18   9        9.88        8.38      2.36 o 
   0  18   9       80.24       89.17      6.47 o 
  -8   0  10        7.94        4.62      2.05 o 
  -7   0  10      739.62      786.86     19.46 o 
  -6   0  10      202.08      210.90     14.38 o 
  -5   0  10      117.46      117.46      4.75 o 
  -4   0  10      653.92      669.62     44.78 o 
  -3   0  10     1441.17     1532.15     95.49 o 
  -2   0  10       41.55       37.61      3.79 o 
  -1   0  10     8867.15     9408.73     97.48 o 
   0   0  10      147.54      136.67      5.25 o 
   1   0  10      187.01      215.50      8.92 o 
   2   0  10      769.70      842.51     16.17 o 
   3   0  10      100.26       98.81     28.05 o 
   4   0  10      305.18      361.74     18.92 o 
  -8   1  10       26.83       16.99      4.80 o 
  -7   1  10        5.47        4.33      1.11 o 
  -6   1  10       38.09       35.25      3.33 o 
  -5   1  10       74.30       69.54      1.80 o 
  -4   1  10        4.05        2.76      0.90 o 
  -3   1  10      660.36      725.05     20.59 o 
  -2   1  10       25.83       57.33     14.53 o 
  -1   1  10       76.06       82.17     11.43 o 
   0   1  10      577.25      580.35      5.55 o 
   1   1  10      141.05      133.77      4.54 o 
   2   1  10       19.75       23.64      6.53 o 
   3   1  10      106.51      120.42      6.93 o 
   4   1  10       15.00       24.40      7.09 o 
  -8   2  10       86.49       76.76      4.39 o 
  -7   2  10      497.91      523.43      9.66 o 
  -6   2  10       15.53       12.99      3.42 o 
  -5   2  10       15.88       15.97      2.44 o 
  -4   2  10       76.24       74.03      4.02 o 
  -3   2  10       66.96       60.90      2.90 o 
  -2   2  10      228.05      230.02      4.73 o 
  -1   2  10     1259.57     1231.61     47.49 o 
   0   2  10      496.71      435.38     29.35 o 
   1   2  10      240.30      211.45      7.47 o 
   2   2  10      318.90      317.82      9.12 o 
   3   2  10       38.82       28.29      8.10 o 
   4   2  10        0.59        2.39      1.86 o 
  -8   3  10       12.44        8.37      3.02 o 
  -7   3  10        3.96        4.19      0.99 o 
  -6   3  10        2.57        2.59      1.50 o 
  -5   3  10       42.43       45.46      2.39 o 
  -4   3  10       90.64       85.59      5.41 o 
  -3   3  10       48.01       46.14      2.79 o 
  -2   3  10        0.85        1.35      0.72 o 
  -1   3  10       74.44       67.91      4.43 o 
   0   3  10     1228.50     1218.25     17.48 o 
   1   3  10      230.60      235.28      5.17 o 
   2   3  10      117.75      142.96      4.62 o 
   3   3  10       53.84       49.06      4.61 o 
   4   3  10      335.39      366.72     36.06 o 
  -8   4  10       10.04        8.99      2.31 o 
  -7   4  10       52.14       47.88      2.79 o 
  -6   4  10        0.04        1.91      0.86 o 
  -5   4  10       25.48       31.87      2.96 o 
  -4   4  10       85.51       95.70      2.87 o 
  -3   4  10       35.31       28.35      2.90 o 
  -2   4  10      409.17      418.68     13.78 o 
  -1   4  10       52.79       51.92      1.99 o 
   0   4  10       62.25       64.67      3.14 o 
   1   4  10      149.15      154.36      4.86 o 
   2   4  10        4.51        4.59      1.63 o 
   3   4  10       32.56       31.63      6.46 o 
   4   4  10        5.34        4.15      2.02 o 
  -7   5  10        2.11        1.51      0.87 o 
  -6   5  10       13.55       11.94      2.82 o 
  -5   5  10      388.86      396.74     15.45 o 
  -4   5  10       28.93       27.51      1.84 o 
  -3   5  10       10.21       14.12      2.91 o 
  -2   5  10       18.03       18.26      2.62 o 
  -1   5  10       17.83       16.37      1.29 o 
   0   5  10       69.52       62.79      3.29 o 
   1   5  10      106.78       89.43      4.36 o 
   2   5  10        8.08        6.05      2.37 o 
   3   5  10        1.25        0.18      2.30 o 
   4   5  10       21.88       25.67      7.84 o 
  -7   6  10       44.55       44.45      5.39 o 
  -6   6  10      202.33      203.97     16.80 o 
  -5   6  10      500.74      522.41     10.39 o 
  -4   6  10      370.61      395.12     11.49 o 
  -3   6  10        9.05        8.61      1.55 o 
  -2   6  10       65.15       64.22      2.30 o 
  -1   6  10      384.07      404.14     15.93 o 
   0   6  10      981.09      940.08     14.67 o 
   1   6  10      110.04      103.92      4.00 o 
   2   6  10      117.01      112.98      3.47 o 
   3   6  10      134.57      127.69      4.02 o 
   4   6  10      297.86      303.33     25.74 o 
  -7   7  10      106.72       98.59      4.72 o 
  -6   7  10      130.70      126.84      8.29 o 
  -5   7  10       70.49       73.12      1.95 o 
  -4   7  10       16.32       14.74      3.44 o 
  -3   7  10        9.80        6.48      1.28 o 
  -2   7  10       29.83       27.83      1.72 o 
  -1   7  10        1.87       91.59     63.16 o 
   0   7  10      613.43      611.62      8.87 o 
   1   7  10      148.20      131.69      4.53 o 
   2   7  10       99.33      110.94      6.41 o 
   3   7  10      135.67      148.36      4.62 o 
   4   7  10        1.19        3.38      2.43 o 
  -7   8  10      204.77      204.22     10.89 o 
  -6   8  10      133.76      114.58     11.22 o 
  -5   8  10       67.84       70.29      3.07 o 
  -4   8  10       77.62       78.92      3.91 o 
  -3   8  10       39.17       33.07      1.92 o 
  -2   8  10       10.91        6.66      1.21 o 
  -1   8  10     1149.77     1169.21     12.89 o 
   0   8  10       46.36       54.86      3.22 o 
   1   8  10        1.25        1.15      1.73 o 
   2   8  10       92.72       91.42      4.36 o 
   3   8  10        9.95        9.22      2.25 o 
   4   8  10       11.40       11.78      2.98 o 
  -7   9  10      369.84      358.77     25.60 o 
  -6   9  10      145.47      141.42      7.14 o 
  -5   9  10       43.24       43.57      1.75 o 
  -4   9  10       87.58       93.74      2.99 o 
  -3   9  10      436.96      423.64      9.42 o 
  -2   9  10        0.21        1.40      0.54 o 
  -1   9  10       37.62       31.16      4.01 o 
   0   9  10       38.47       43.97      4.42 o 
   1   9  10       26.04       34.21      3.35 o 
   2   9  10        1.23        2.47      1.31 o 
   3   9  10       26.91       21.20      3.51 o 
  -7  10  10      176.99      177.77      6.31 o 
  -6  10  10        4.93        3.32      1.77 o 
  -5  10  10      408.93      425.10     13.61 o 
  -4  10  10      271.80      284.94      4.05 o 
  -3  10  10      114.78      113.07      3.50 o 
  -2  10  10      147.01      135.28      3.31 o 
  -1  10  10      785.77      760.31     13.35 o 
   0  10  10      108.79      106.31      2.88 o 
   1  10  10       44.40       49.91      2.83 o 
   2  10  10       82.70       81.59      2.65 o 
   3  10  10       31.56       22.25      5.06 o 
  -6  11  10       78.79       72.41      5.19 o 
  -5  11  10       10.67        9.78      2.80 o 
  -4  11  10        7.46        7.19      1.26 o 
  -3  11  10       39.77       51.33      7.00 o 
  -2  11  10      116.62      107.85      2.54 o 
  -1  11  10        5.36        6.15      1.17 o 
   0  11  10      236.59      208.82      4.14 o 
   1  11  10       32.81       36.16      2.97 o 
   2  11  10        8.52        5.73      1.53 o 
   3  11  10       17.94       11.83      3.60 o 
  -6  12  10        6.53        4.03      1.41 o 
  -5  12  10       19.30       20.57      3.61 o 
  -4  12  10      250.62      261.35      6.02 o 
  -3  12  10      181.51      184.60      3.72 o 
  -2  12  10       15.78       16.24      3.09 o 
  -1  12  10       37.80       42.08      4.88 o 
   0  12  10       56.43       52.26      2.74 o 
   1  12  10       82.59       87.82      2.86 o 
   2  12  10       82.17       81.07      3.09 o 
   3  12  10      258.19      259.84      6.93 o 
  -6  13  10        0.01        2.62      1.05 o 
  -5  13  10       40.11       44.39      2.78 o 
  -4  13  10      139.45      127.44      4.14 o 
  -3  13  10       76.92       73.82      3.20 o 
  -2  13  10        8.54       10.01      2.15 o 
  -1  13  10       28.71       26.39      4.15 o 
   0  13  10      106.60       96.55      4.11 o 
   1  13  10      260.69      288.67      7.04 o 
   2  13  10        7.18        6.99      1.51 o 
  -5  14  10        7.33        6.93      1.83 o 
  -4  14  10      163.99      169.13      5.29 o 
  -3  14  10      176.35      184.11      5.06 o 
  -2  14  10       40.41       42.61      2.37 o 
  -1  14  10        4.07        3.72      0.94 o 
   0  14  10       17.04       16.43      2.61 o 
   1  14  10        4.47        5.77      1.37 o 
   2  14  10       28.69       22.15      5.48 o 
  -5  15  10      106.82      112.39      6.93 o 
  -4  15  10       58.67       61.24      4.38 o 
  -3  15  10       73.54       80.09      2.93 o 
  -2  15  10        5.21        3.38      1.54 o 
  -1  15  10        5.88        4.46      0.96 o 
   0  15  10      134.99      159.57      5.62 o 
   1  15  10       40.84       51.22      4.38 o 
  -4  16  10       62.43       59.61      3.17 o 
  -3  16  10        8.99        8.75      2.18 o 
  -2  16  10      208.07      233.51      5.26 o 
  -1  16  10       79.05       72.23      4.12 o 
   0  16  10      251.75      251.11      6.44 o 
  -3  17  10        0.99        0.80      0.69 o 
  -2  17  10       19.29       15.24      4.26 o 
  -1  17  10        1.02        2.51      0.93 o 
  -7   1  11        0.70        1.56      1.00 o 
  -6   1  11      140.76      141.94      4.08 o 
  -5   1  11      486.59      492.56     14.44 o 
  -4   1  11       84.96       81.55      2.85 o 
  -3   1  11      562.04      584.79     16.90 o 
  -2   1  11      108.13      108.01      3.40 o 
  -1   1  11        8.58        4.51      1.72 o 
   0   1  11     1040.95     1103.24     15.23 o 
   1   1  11      221.87      197.83      6.26 o 
   2   1  11       60.66       62.02      5.62 o 
   3   1  11      160.01      184.53     13.82 o 
   4   1  11       29.64       27.13     12.28 o 
  -7   2  11       29.62       22.61      2.77 o 
  -6   2  11        4.32        5.31      1.35 o 
  -5   2  11       97.48       95.33      3.58 o 
  -4   2  11       20.96       23.69      4.05 o 
  -3   2  11       10.95       14.05      2.34 o 
  -2   2  11      476.76      472.71      9.42 o 
  -1   2  11      108.45      113.86      8.16 o 
   0   2  11       19.53       23.46      4.27 o 
   1   2  11       88.08      108.91      4.83 o 
   2   2  11      187.71      176.13      6.85 o 
   3   2  11       23.52       26.67      8.28 o 
   4   2  11      101.47      104.80     11.93 o 
  -7   3  11       13.25        9.11      2.35 o 
  -6   3  11        0.39        1.15      1.19 o 
  -5   3  11        8.73        9.69      1.90 o 
  -4   3  11       44.98       41.31      2.97 o 
  -3   3  11      240.79      246.88      4.96 o 
  -2   3  11      144.15      146.24      8.09 o 
  -1   3  11      112.67      102.49      2.89 o 
   0   3  11       31.89       26.90      3.61 o 
   1   3  11       59.78       64.69      2.63 o 
   2   3  11        9.23       12.63      2.99 o 
   3   3  11       13.46       14.22      4.25 o 
  -7   4  11       15.43       13.12      3.65 o 
  -6   4  11       16.98       15.30      3.60 o 
  -5   4  11       55.55       57.16      3.82 o 
  -4   4  11       18.14       16.40      2.79 o 
  -3   4  11        0.76        1.25      1.00 o 
  -2   4  11        1.48        2.88      0.86 o 
  -1   4  11       31.16       28.45      6.67 o 
   0   4  11       16.31       19.03      4.47 o 
   1   4  11       35.66       35.85      2.75 o 
   2   4  11        3.55        4.54      4.11 o 
   3   4  11      206.37      226.15      9.21 o 
  -7   5  11       60.55       65.19      3.39 o 
  -6   5  11       27.25       30.88      3.32 o 
  -5   5  11       35.70       37.21      7.12 o 
  -4   5  11      268.12      285.57      3.65 o 
  -3   5  11        2.65        4.06      0.89 o 
  -2   5  11      837.77      873.19     23.04 o 
  -1   5  11        9.62       10.88      2.07 o 
   0   5  11       33.01       24.13      3.00 o 
   1   5  11       78.04       69.51      4.63 o 
   2   5  11      188.27      193.15      9.97 o 
   3   5  11       10.28       11.12      3.90 o 
  -7   6  11      205.21      179.83      6.79 o 
  -6   6  11        0.15        0.66      1.43 o 
  -5   6  11       49.99       49.42      2.67 o 
  -4   6  11        0.00        1.85      0.77 o 
  -3   6  11        0.38        1.13      1.59 o 
  -2   6  11       32.50       27.25      1.83 o 
  -1   6  11      162.04      141.10      4.58 o 
   0   6  11       16.50       11.51      3.60 o 
   1   6  11      148.89      146.61      7.36 o 
   2   6  11       59.13       62.79      3.12 o 
   3   6  11        4.58        3.12      3.00 o 
  -7   7  11       60.47       67.20      3.64 o 
  -6   7  11      171.96      184.70      5.26 o 
  -5   7  11       24.82       17.48      4.61 o 
  -4   7  11        2.08        2.33      0.80 o 
  -3   7  11      472.39      449.13      4.48 o 
  -2   7  11      411.44      433.61      8.61 o 
  -1   7  11      356.20      334.84     12.10 o 
   0   7  11       18.70       23.12      4.79 o 
   1   7  11      136.19      121.75      5.20 o 
   2   7  11       16.50       12.10      2.48 o 
   3   7  11      331.16      350.71     21.81 o 
  -7   8  11      199.50      181.29      8.48 o 
  -6   8  11        0.77        2.03      1.41 o 
  -5   8  11      105.53      101.31      4.63 o 
  -4   8  11       32.25       34.94      2.32 o 
  -3   8  11        7.25        8.03      1.51 o 
  -2   8  11        9.56       14.39      2.56 o 
  -1   8  11      668.81      658.35     15.95 o 
   0   8  11        1.20        1.59      1.55 o 
   1   8  11       65.12       73.40      5.02 o 
   2   8  11      179.59      206.93      6.89 o 
   3   8  11      245.27      259.79     10.28 o 
  -6   9  11        3.13        4.07      1.50 o 
  -5   9  11        0.44        2.61      1.07 o 
  -4   9  11       98.66      104.79      7.85 o 
  -3   9  11       25.69       19.17      4.02 o 
  -2   9  11        7.00        6.44      1.70 o 
  -1   9  11      256.39      236.58      6.15 o 
   0   9  11       48.85       51.07      3.22 o 
   1   9  11       13.69       10.09      3.20 o 
   2   9  11       12.82       10.07      2.48 o 
   3   9  11       11.54        9.54      3.38 o 
  -6  10  11        0.00        1.71      1.71 o 
  -5  10  11       45.21       42.42      3.48 o 
  -4  10  11       49.55       49.33      2.17 o 
  -3  10  11      362.01      370.68     12.02 o 
  -2  10  11      400.83      374.41      6.67 o 
  -1  10  11       30.48       46.32      3.50 o 
   0  10  11        0.84        0.84      1.89 o 
   1  10  11       29.17       22.30      5.26 o 
   2  10  11        0.77        3.19      1.84 o 
  -6  11  11      421.08      463.67     16.53 o 
  -5  11  11       42.07       42.33      3.59 o 
  -4  11  11       31.68       24.71      4.88 o 
  -3  11  11       65.17       72.99      4.36 o 
  -2  11  11      205.17      209.15      5.31 o 
  -1  11  11       46.97       62.19      3.91 o 
   0  11  11       73.59       61.80      3.40 o 
   1  11  11      231.96      232.31      6.13 o 
   2  11  11       16.28        8.87      2.18 o 
  -5  12  11        0.00        0.15      1.29 o 
  -4  12  11      101.45      108.42      4.07 o 
  -3  12  11        0.40        1.76      0.80 o 
  -2  12  11       44.82       43.97      5.41 o 
  -1  12  11        0.06        1.79      0.77 o 
   0  12  11       18.77       14.42      3.60 o 
   1  12  11        1.39        2.74      0.83 o 
   2  12  11      115.70      120.15      5.27 o 
  -5  13  11      240.90      252.07     12.22 o 
  -4  13  11      142.06      154.45      4.00 o 
  -3  13  11       25.99       18.94      4.42 o 
  -2  13  11       19.43       17.09      3.65 o 
  -1  13  11       30.08       25.86      5.02 o 
   0  13  11      144.52      164.77      4.27 o 
   1  13  11      129.74      134.76      6.14 o 
  -4  14  11       27.69       32.03      5.18 o 
  -3  14  11        5.20        5.80      1.54 o 
  -2  14  11        3.58        4.93      0.96 o 
  -1  14  11       55.84       69.61      3.64 o 
   0  14  11      233.66      254.70     12.47 o 
  -3  15  11       13.52       10.62      2.89 o 
  -2  15  11       44.07       45.61      3.31 o 
  -1  15  11       64.74       66.16      3.03 o 
   0  15  11       89.54      102.06      5.98 o 
  -7   0  12      384.02      358.90     30.51 o 
  -6   0  12        5.27        5.35      1.41 o 
  -5   0  12       10.69       10.34      2.79 o 
  -4   0  12      770.87      844.72     53.41 o 
  -3   0  12      191.70      198.35      9.54 o 
  -2   0  12     2138.72     2199.93     16.71 o 
  -1   0  12      928.11      850.60     33.21 o 
   0   0  12      121.67      121.17     10.61 o 
   1   0  12       39.90       45.19      5.16 o 
   2   0  12      156.22      190.22     11.75 o 
   3   0  12      170.04      218.89     13.07 o 
  -7   1  12        6.39        5.41      1.79 o 
  -6   1  12       22.96       20.14      4.52 o 
  -5   1  12      154.57      159.90      6.05 o 
  -4   1  12      136.90      143.80      3.91 o 
  -3   1  12     2278.21     2444.47     61.79 o 
  -2   1  12      582.58      543.68      9.31 o 
  -1   1  12       15.46       15.04      3.70 o 
   0   1  12       77.55       88.30      6.48 o 
   1   1  12        8.51        9.29      4.36 o 
   2   1  12       82.93       94.57      5.04 o 
   3   1  12       36.87       26.72      9.11 o 
  -7   2  12        5.15        6.80      1.98 o 
  -6   2  12       38.77       35.56      3.35 o 
  -5   2  12      111.67      108.96      3.30 o 
  -4   2  12        2.06        4.45      1.30 o 
  -3   2  12      179.36      169.34      4.86 o 
  -2   2  12       54.31       50.53      3.20 o 
  -1   2  12       22.65       21.35      5.21 o 
   0   2  12        5.23        2.69      2.67 o 
   1   2  12       99.61      105.44      5.19 o 
   2   2  12      290.73      323.44     12.78 o 
   3   2  12        0.01        2.62      2.77 o 
  -7   3  12        0.00        0.44      1.15 o 
  -6   3  12       12.52       12.40      2.89 o 
  -5   3  12      125.27      122.89      4.82 o 
  -4   3  12       11.27       13.16      2.37 o 
  -3   3  12      170.62      171.01      4.17 o 
  -2   3  12      208.24      225.89      6.25 o 
  -1   3  12        9.96       14.35      3.82 o 
   0   3  12       71.54       59.18      3.24 o 
   1   3  12       96.81       96.54      7.54 o 
   2   3  12       36.84       41.44     13.49 o 
   3   3  12       25.12       26.33      8.37 o 
  -7   4  12       35.34       30.92      4.98 o 
  -6   4  12       62.12       62.47      3.99 o 
  -5   4  12       48.06       41.62      3.48 o 
  -4   4  12      104.75       98.69      3.04 o 
  -3   4  12       16.27       15.81      2.58 o 
  -2   4  12       48.42       40.25      3.56 o 
  -1   4  12      127.16      125.90      5.54 o 
   0   4  12       10.45        9.88      2.48 o 
   1   4  12       51.17       59.36      9.65 o 
   2   4  12        3.51       10.68      3.41 o 
   3   4  12       29.57       24.43      8.73 o 
  -7   5  12       92.40       87.73      3.87 o 
  -6   5  12        2.60        5.31      1.24 o 
  -5   5  12        0.90        1.41      1.25 o 
  -4   5  12       69.37       68.06      2.56 o 
  -3   5  12      121.82      116.59      5.26 o 
  -2   5  12      111.70      113.97      4.66 o 
  -1   5  12       37.08       32.94      7.95 o 
   0   5  12      138.10      138.02      5.59 o 
   1   5  12       41.17       41.08     13.02 o 
   2   5  12       77.82       81.65      6.22 o 
  -6   6  12       61.41       64.53      3.03 o 
  -5   6  12      126.77      128.25      3.21 o 
  -4   6  12      257.97      265.93      7.13 o 
  -3   6  12      215.56      199.72     12.77 o 
  -2   6  12      170.62      169.37      5.41 o 
  -1   6  12       73.52       71.51      3.56 o 
   0   6  12      173.03      167.27      5.98 o 
   1   6  12      169.40      155.03      4.22 o 
   2   6  12      605.59      724.36     38.83 o 
  -6   7  12        0.01        3.42      2.05 o 
  -5   7  12       14.46       11.98      3.22 o 
  -4   7  12        3.63        3.04      0.88 o 
  -3   7  12        4.85        3.39      1.13 o 
  -2   7  12       64.76       52.02      4.76 o 
  -1   7  12      147.13      153.88      5.73 o 
   0   7  12      135.58      151.89      5.55 o 
   1   7  12      120.83      125.89      4.86 o 
   2   7  12      208.40      241.62     23.90 o 
  -6   8  12       15.98       12.71      4.01 o 
  -5   8  12       28.29       20.14      5.28 o 
  -4   8  12      264.59      257.75     11.02 o 
  -3   8  12       81.40       82.61      3.36 o 
  -2   8  12       13.64       10.19      2.78 o 
  -1   8  12       68.87       63.36      3.58 o 
   0   8  12       23.19       23.93      6.74 o 
   1   8  12       83.54       95.07      3.69 o 
   2   8  12       15.87       18.25      7.13 o 
  -6   9  12      143.95      142.07      6.63 o 
  -5   9  12       14.13        9.12      3.33 o 
  -4   9  12       71.96       71.99      5.06 o 
  -3   9  12      861.71      945.33     16.50 o 
  -2   9  12       13.85        9.36      2.35 o 
  -1   9  12        0.72        2.18      1.04 o 
   0   9  12        4.83        7.43      2.83 o 
   1   9  12        8.63        6.26      3.00 o 
   2   9  12      146.03      143.95     12.14 o 
  -5  10  12        2.07        0.67      2.04 o 
  -4  10  12       34.88       23.87      5.52 o 
  -3  10  12      476.68      508.54     21.82 o 
  -2  10  12      285.06      277.66      6.11 o 
  -1  10  12      154.75      154.90      4.42 o 
   0  10  12      121.66      123.33      4.23 o 
   1  10  12       42.36       40.27      2.47 o 
  -5  11  12       74.50       66.28      5.71 o 
  -4  11  12        8.20        7.14      2.11 o 
  -3  11  12        2.96        0.54      1.14 o 
  -2  11  12       17.79       20.80      4.15 o 
  -1  11  12       38.12       28.38      6.72 o 
   0  11  12       30.39       26.69      6.60 o 
   1  11  12        6.51        4.76      1.34 o 
  -4  12  12      126.01      128.25      4.65 o 
  -3  12  12       13.14       13.15      3.30 o 
  -2  12  12       17.93       18.16      4.56 o 
  -1  12  12       40.01       46.36      5.99 o 
   0  12  12      173.92      180.72      6.02 o 
  -4  13  12       14.50        8.53      3.30 o 
  -3  13  12        1.55        2.07      1.77 o 
  -2  13  12      124.42      141.83      4.84 o 
  -1  13  12       35.98       39.32      4.15 o 
  -2  14  12       12.12       12.02      4.45 o 
  -6   1  13       98.52      103.09      4.43 o 
  -5   1  13      123.21      134.53      4.59 o 
  -4   1  13       27.99       34.34      5.86 o 
  -3   1  13      143.21      135.33      3.87 o 
  -2   1  13       81.47       73.34      3.33 o 
  -1   1  13       52.09       53.47      4.98 o 
   0   1  13        1.51        2.29      3.22 o 
   1   1  13      117.89      127.96      7.05 o 
   2   1  13       98.87      104.92      5.91 o 
  -6   2  13        8.14        6.38      1.46 o 
  -5   2  13      449.80      482.03     11.83 o 
  -4   2  13       52.21       48.22      8.20 o 
  -3   2  13        3.70        2.64      1.37 o 
  -2   2  13      204.64      211.76      6.93 o 
  -1   2  13      118.48      115.34      5.41 o 
   0   2  13       19.64       16.43      8.38 o 
   1   2  13      116.57      131.29      6.81 o 
   2   2  13        2.86        7.49      2.88 o 
  -6   3  13        0.86        1.88      1.44 o 
  -5   3  13      119.53      116.89      4.82 o 
  -4   3  13      123.88      116.89      3.08 o 
  -3   3  13       91.72       95.77      3.78 o 
  -2   3  13        0.25       -0.23      2.05 o 
  -1   3  13        4.37        9.63      7.91 o 
   0   3  13        1.04        2.14      2.12 o 
   1   3  13       34.76       27.66     10.78 o 
   2   3  13        3.02        4.67      2.37 o 
  -6   4  13        0.57        1.63      1.06 o 
  -5   4  13      104.79      100.70      3.24 o 
  -4   4  13      507.66      537.27     13.64 o 
  -3   4  13       61.22       55.60      6.94 o 
  -2   4  13       21.86       18.38      4.42 o 
  -1   4  13       30.72       34.60      2.95 o 
   0   4  13       53.02       64.88      6.23 o 
   1   4  13       24.23       23.13      8.35 o 
  -6   5  13      141.50      133.10      4.22 o 
  -5   5  13        1.35        1.56      1.35 o 
  -4   5  13       12.29       10.46      2.44 o 
  -3   5  13       95.80      101.16      4.61 o 
  -2   5  13      123.68      129.00      3.87 o 
  -1   5  13       47.21       47.13      3.70 o 
   0   5  13      526.60      543.83     18.96 o 
   1   5  13       16.35       14.96      7.14 o 
  -6   6  13       25.55       16.82      5.55 o 
  -5   6  13      117.77      100.07      2.95 o 
  -4   6  13        4.30        3.35      1.03 o 
  -3   6  13        0.59        0.33      1.79 o 
  -2   6  13       13.45       18.32      4.02 o 
  -1   6  13        0.08        1.51      1.42 o 
   0   6  13       66.55       76.79      6.68 o 
   1   6  13      134.60      158.08      7.91 o 
  -5   7  13      146.83      153.02      8.79 o 
  -4   7  13        0.78        0.82      1.25 o 
  -3   7  13        0.03        2.36      1.43 o 
  -2   7  13      167.81      169.96      5.41 o 
  -1   7  13      158.58      155.78      5.62 o 
   0   7  13       24.52       16.08      4.59 o 
   1   7  13        6.23        7.38      3.24 o 
  -5   8  13      235.99      232.09      7.61 o 
  -4   8  13        0.02        0.60      1.18 o 
  -3   8  13      199.84      208.20      5.80 o 
  -2   8  13        1.82        3.82      1.39 o 
  -1   8  13        5.40        5.22      1.81 o 
   0   8  13      182.49      188.06      5.85 o 
   1   8  13      150.47      189.96      8.43 o 
  -5   9  13        2.99        2.18      2.31 o 
  -4   9  13      217.76      211.40     10.35 o 
  -3   9  13        6.59        4.18      1.64 o 
  -2   9  13       40.97       26.99      6.49 o 
  -1   9  13        3.24        5.34      2.02 o 
   0   9  13        6.14        6.63      2.00 o 
  -4  10  13        0.67        1.66      1.44 o 
  -3  10  13       16.47       12.47      2.34 o 
  -2  10  13       14.23       15.66      3.47 o 
  -1  10  13       16.99       17.33      4.49 o 
   0  10  13       12.71       10.37      2.50 o 
  -3  11  13       68.65       77.04      3.96 o 
  -2  11  13      116.47      127.74      3.93 o 
  -1  11  13       14.26       12.97      3.60 o 
  -5   0  14      283.86      285.99     11.01 o 
  -4   0  14     1136.30     1141.09     52.81 o 
  -3   0  14      115.38      115.44      8.64 o 
  -2   0  14        7.03        4.97      6.43 o 
  -1   0  14      147.89      158.33     10.13 o 
   0   0  14       80.01       74.48      8.06 o 
  -5   1  14      169.53      171.95      5.51 o 
  -4   1  14      286.17      294.84      6.36 o 
  -3   1  14      125.33      125.99      6.90 o 
  -2   1  14       30.89       34.03      4.40 o 
  -1   1  14        0.09        0.61      2.64 o 
   0   1  14      215.55      240.16     10.21 o 
  -5   2  14      296.03      280.96      9.34 o 
  -4   2  14      154.53      159.66      5.19 o 
  -3   2  14        5.10        6.47      2.11 o 
  -2   2  14       29.87       32.32     10.89 o 
  -1   2  14       15.74       13.61      7.42 o 
   0   2  14       20.15       11.53      5.13 o 
  -5   3  14      370.19      352.59     11.08 o 
  -4   3  14        0.78        1.69      1.34 o 
  -3   3  14       71.48       76.25      3.94 o 
  -2   3  14        4.40        5.31      2.00 o 
  -1   3  14      141.55      160.79     10.48 o 
   0   3  14      168.46      184.95      8.58 o 
  -5   4  14      149.27      149.63      7.96 o 
  -4   4  14       36.24       40.46      3.96 o 
  -3   4  14       11.59        8.72      3.15 o 
  -2   4  14      193.66      179.73     15.90 o 
  -1   4  14        8.01        6.38      3.28 o 
   0   4  14        5.49        3.79      1.69 o 
  -5   5  14       39.16       31.22      4.03 o 
  -4   5  14       23.76       15.35      4.89 o 
  -3   5  14        1.94        1.62      1.72 o 
  -2   5  14        5.75        5.58      2.72 o 
  -1   5  14       89.70       95.91      5.00 o 
   0   5  14      178.94      234.41      9.99 o 
  -4   6  14       20.84       16.90      4.44 o 
  -3   6  14       65.74       62.60      3.53 o 
  -2   6  14       17.77       12.96      4.50 o 
  -1   6  14        6.50        8.50      3.14 o 
  -4   7  14       37.39       23.47      5.39 o 
  -3   7  14        0.61        0.98      1.08 o 
  -2   7  14      131.15      149.56      5.60 o 
  -1   7  14        6.77        4.99      1.82 o 
  -3   8  14      178.45      184.85      5.50 o 
  -2   8  14       20.64       13.01      4.25 o 
  -3   1  15       31.75       25.66     11.77 o 
  -2   1  15       50.06       49.97      6.08 o 
  -3   2  15       23.19       16.89      9.28 o 
  -2   2  15        5.26        4.41      2.81 o 
                                                 
